# Supplementary material for: Immunological and molecular signatures of carbamazepine-induced maculopapular exanthema
Source: Front Immunol. 2026 Jun 26;17:1818888. doi: 10.3389/fimmu.2026.1818888 (PMC13350515; doi:10.3389/fimmu.2026.1818888)
Supplement: Supplementary file 7 [file Table2.xlsx]

## Sheet: APCs
Cell line	HLA-A	HLA-B	HLA-C	HLA-DRB1	HLA-DQB1	HLA-DPB1	Selection antibiotic	GFP tag
C1R Parental		35:03	04:01	12:01	03:01	04:01
C1R.A*01:01	01:01	35:03	04:01	12:01	03:01	04:01	0.3 mg/mL hygromycin B
C1R.A*02:01	02:01	35:03	04:01	12:01	03:01	04:01	0.3 mg/mL hygromycin B
C1R.A*03:01	03:01	35:03	04:01	12:01	03:01	04:01	0.5 mg/mL geneticin G418
C1R.A*11:01	11:01	35:03	04:01	12:01	03:01	04:01		Yes
C1R.A*24:02	24:02	35:03	04:01	12:01	03:01	04:01	0.3 mg/mL hygromycin B
C1R.A*31:01	31:01	35:03	04:01	12:01	03:01	04:01	0.3 mg/mL hygromycin B
C1R.A*33:03	33:03	35:03	04:01	12:01	03:01	04:01		Yes
C1R.B*07:02		07:02; 35:03	04:01	12:01	03:01	04:01		Yes
C1R.B*08:01		08:01; 35:03	04:01	12:01	03:01	04:01	0.4 mg/mL geneticin G418
C1R.B*15:01		15:01; 35:03	04:01	12:01	03:01	04:01	0.3 mg/mL hygromycin B
C1R.B*18:01		18:01; 35:03	04:01	12:01	03:01	04:01	0.5 mg/mL geneticin G418
C1R.B*35:01		35:01; 35:03	04:01	12:01	03:01	04:01	0.5 mg/mL geneticin G418
C1R.B*40:01		40:01; 35:03	04:01	12:01	03:01	04:01		Yes
C1R.B*40:02		40:02; 35:03	04:01	12:01	03:01	04:01		Yes
C1R.B*44:03		44:03; 35:03	04:01	12:01	03:01	04:01	0.5 mg/mL geneticin G418
C1R.B*51:01		51:01; 35:03	04:01	12:01	03:01	04:01		Yes
C1R.B*57:01		57:01; 35:03	04:01	12:01	03:01	04:01		Yes
C1R.B*58:01		58:01; 35:03	04:01	12:01	03:01	04:01	0.5 mg/mL geneticin G418
IHIW 9026	26:01	38:01	12:03	04:02	03:02	04:01
IHIW 9040	01:01	49:01	07:01	11:02	03:01	03:01
IHIW 9050	29:02	44:03	16:01	07:01	02:02	02:01
IHIW 9063	32:01	44:02	05:01	13:02	06:04	16:01
35:03 minimal cell surface expression (38,39)
