# Supplementary material for: Immunological and molecular signatures of carbamazepine-induced maculopapular exanthema
Source: Front Immunol. 2026 Jun 26;17:1818888. doi: 10.3389/fimmu.2026.1818888 (PMC13350515; doi:10.3389/fimmu.2026.1818888)
Supplement: Supplementary file 8 [file Table3.xlsx]

## Sheet: Hybridomas
Antibody	HLA specificity
W6/32	HLA class I (A, B, C loci)
BB7.2	HLA-A2
GAPA3	HLA-A3
ME1	HLA-B7, HLA-B27
3E12	HLA-B57, HLA-B58
7.9.63	HLA-Bw4
HB152	HLA-Bw6
