# Supplementary material for: Immunological and molecular signatures of carbamazepine-induced maculopapular exanthema
Source: Front Immunol. 2026 Jun 26;17:1818888. doi: 10.3389/fimmu.2026.1818888 (PMC13350515; doi:10.3389/fimmu.2026.1818888)
Supplement: Supplementary file 9 [file Table4.xlsx]

## Sheet: RMPE paired TCR data
Study ID	Stimulating APC	T cell	TRAV.TRAJ_aCDR3_TRBV.TRBD.TRBJ_bCDR3	Clone Count	Frequency (%)
rMPE-3	Autologous BLCL + CBZ	CD8+ IFNg-	AV23/DV6.J48_CAASIGNFGNEKLTF & BV4-3.BD1.BJ1-1_CASSPQRNTEAFF	2	11.76
			AV12-3.J28_CAIVSASYQLTF & BV28.BD1.BJ2-5_CASYSNRDSIAQETQYF	2	11.76
			AV1-2.J33_CAGMDSNYQLIW & BV6-6.BD1.BJ2-7_CASSPRDTEEQYF	1	5.88
			AV14/DV4.J49_CAMSSNTGNQFYF & BV28.BD2.BJ2-4_CASSLLPLAGGSLAKNIQYF	1	5.88
			AV1-2.J33_CAPLDSNYQLIW & BV6-4.BD2.BJ2-1_CASSKGDGGVHEQFF	1	5.88
			AV17.J6_CATAVSFISGGSYIPTF & BV2.BD1.BJ1-1_CASLGPRGTEAFF	1	5.88
			AV19.J34_CALRSYNTDKLIF & BV4-1.BD2.BJ2-1_CASSLETMRGSYNEQFF	1	5.88
			AV17.J42_CATDRKGSQGNLIF & BV28.BD1.BJ1-2_CASSFLSLWASGYTF	1	5.88
			AV25.J45_CAGASGGGADGLTF & BV9.BD2.BJ1-3_CASSSSGGPGNTIYF	1	5.88
			AV35.J54_CAGPKEGAQKLVF & BV15.BD2.BJ2-1_CATSRVAGEEQFF	1	5.88
			AV8-6.J18_CAVRSPYRGSTLGRLYF & BV4-1.BD2.BJ2-2_CASSFGTSGTGELFF	1	5.88
			AV12-3.J42_CAVSSGGSQGNLTF & BV11-2.BD2.BJ2-7_CASSLATVYEQYF	1	5.88
			AV12-3.J45_YPMSKGPGGGADGLIF & BV11-2.BD2.BJ2-7_CASSLATVYEQYF	1	5.88
			AV1-2.J32_CAVRLNLYGGATNKLIF & BV25-1.BD1.BJ2-2_CASSLGTGKLTGELFF	1	5.88
			AV17.J52_CATARSNAGGTSYGKLTF & BV20-1.BD2.BJ2-1_CSARDLRGPNSYNEQFF	1	5.88
		CD8+ IFNg+	AV1-2.J9_CAVRFHTGGFKTIF & BV4-3.BD1.BJ1-1_CASSPGTGGGTEAFF	2	14.29
			AV26-2.J52_CILSPSGGTSYGKLTF & BV27.BD1.BJ2-7_CASTWSGDLYEQYF	1	7.14
			AV27.J31_CAGVDARLMF & BV30.BD2.BJ2-3_CAWNLAGGPTDTQYF	1	7.14
			AV23/DV6.J48_CAASIGNFGNEKLTF & BV4-3.BD1.BJ1-1_CASSPQRNTEAFF	1	7.14
			AV40.J53_CLLSSSGGSNYKLTF & BV28.BD1.BJ1-6_CASSFFGPNSPLHF	1	7.14
			AV1-2.J9_CAVRFHTGGFKTIF & BV4-3.BD1.BJ1-1_CASSPGTGSGTEAFF	1	7.14
			AV38-1.J31_CAFDHNNARLMF & BV4-1.BD1.BJ2-7_CASSQETGLSYEQYF	1	7.14
			AV27.J33_CAGADNNYQLIW & BV6-6.BD1.BJ2-7_CASSLDRGPPYEQYF	1	7.14
			AV19.J20_CALSEGDNDYKLSF & BV6-6.BD2.BJ2-3_CASSYGRGTYEADTQYF	1	7.14
			AV12-3.J11_CAMSGYSTLTF & BV4-1.BD2.BJ1-4_CASSQESLGGREKLFF	1	7.14
			AV12-3.J47_CATGREGNKLVF & BV5-6.BJ1-1_CASSFVNTEAFF	1	7.14
			AV41.J26_CAVRDNYGQNFVF & BV12-3.BD1.BJ2-7_CASSLRMLNNEQYF	1	7.14
			AV41.J17_CAALKAAGNKLTF & BV4-1.BJ2-1_CASSQVIYNEQFF	1	7.14
rMPE-4	Autologous BLCL + CBZ	CD8+ IFNg-	AV27.J47_CAGGMEYGNKLVF & BV14.BD1.BJ2-6_CASSHLPGQGRGDSGANVLTF	1	6.25
			AV38-2/DV8.J44_CAYRSTTASKLTF & BV20-1.BD2.BJ2-5_CSARLTFWETQYF	1	6.25
			AV13-2.J49_CAEKIRGYF & BV9.BD2.BJ2-1_CVPAGKVLVGLTEQFF	1	6.25
			AV4.J4_CLVGEISGGYNKLIF & BV24-1.BD1.BJ2-1_CATSDSGALNNEQLF	1	6.25
			AV14/DV4.J3_CAMREGRYSSASKIIF & BV24-1.BD1.BJ1-2_CATSDSRSAYGYTF	1	6.25
			AV27.J52_CAGEGAGGTSYGKLTF & BV4-1.BD2.BJ2-5_CASREVGEETQYF	1	6.25
			AV3.J21_CAVSDYNFNKFYF & BV7-2.BD2.BJ2-1_CASSSTRSSYNEQFF	1	6.25
			AV14/DV4.J49_CAMRLYSNTGNQFYF & BV13.BD1.BJ1-5_CASSLQANSNQPQHF	1	6.25
			AV3.J21_CAVRGEYNFNKFYF & BV27.BD2.BJ2-7_CASRTGTGTYEQYF	1	6.25
			AV12-2.J37_CAVTRGSGNTGKLIF & BV29-1.BD1.BJ1-5_CSATDANQPQHF	1	6.25
			AV13-2.J36_CAELPQTGANNLFF & BV4-2.BD2.BJ2-5_CASSQTGLVETQYF	1	6.25
			AV14/DV4.J28_CAMREGIGSYSGAGSYQLTF & BV15.BD1.BJ2-7_CATSRESGDEQYF	1	6.25
			AV29/DV5.J43_CAASSRKYNNNDMRF & BV19.BD2.BJ2-5_CASSIWGKETQYF	1	6.25
			AV1-2.J33_CAAQGGSNYQLIW & BV27.BD1.BJ1-6_CASKKGTRATGNSPLHF	1	6.25
			AV38-2/DV8.J49_CAYRTPYFTGNQFYF & BV2.BD1.BJ2-7_CASSEALGEDTGSYEQYF	1	6.25
			AV38-2/DV8.J47_CAYRSAEEYGNKLVF & BV9.BD1.BJ2-1_CASSPESLGHEQFF	1	6.25
		CD8+ IFNg+	AV17.J34_CATGPGRGGTDKLIF & BV7-7.BJ1-3_CASSLIAGNTIYF	2	11.11
			AV26-2.J41_CILRDVGSNSGYALNF & BV6-5.BD1.BJ1-5_CASSQTWGSNQPQHF	2	11.11
			AV1-2.J34_CAVREDTDKLIF & BV6-5.BD2.BJ2-1_CASLGTSYNEQFF	1	5.55
			AV4.J39_CLVGERNAGNMLTF & BV5-6.BD1.BJ1-1_CASSYHRGNWGLGEAFF	1	5.55
			AV27.J21_CAGESNFNKFYF & BV14.BD1.BJ2-6_CASSHLPGQGRGDSGANVLTF	1	5.55
			AV27.J40_CAGASGTYKYIF & BV9.BD1.BJ2-1_CASSVGGQPYNEQFF	1	5.55
			AV14/DV4.J26_CAMREYNYGQNFVF & BV11-3.BD2.BJ2-7_CASSLDASGTYEQYF	1	5.55
			AV1-2.J23_CAVRDNNQGGKLIF & BV14.BD1.BJ2-6_CASSHLPGQGRGDSGANVLTF	1	5.55
			AV1-2.J6_CAVSAASGGSYIPTF & BV20-1.BD1.BJ2-1_CSAADRRHNEQFF	1	5.55
			AV3.J22_CAVRPLSSGSARQLTF & BV27.BD2.BJ2-2_CASSPSGGELFF	1	5.55
			AV14/DV4.J54_CAMREYQGAQKLVF & BV28.BJ2-2_CASTTLPGELFF	1	5.55
			AV8-4.J23_CACLYNQGGKLIF & BV5-1.BJ1-1_CASSLVQNTEAFF	1	5.55
			AV1-2.J20_CAVRDLYDYKLSF & BV5-6.BD2.BJ2-3_CASSLVGDTQYF	1	5.55
			AV14/DV4.J32_CAMREGGGGATNKLIF & BV5-1.BD2.BJ2-1_CASSFKTSGETSSYNEQFF	1	5.55
			AV20.J54_CAVQKGGAQKLVF & BV12-3.BJ1-2_CASSLSSNYGYTF	1	5.55
			AV6.J40_CALGPPWTSGTYKYIF & BV14.BD1.BJ2-6_CASSHLPGQGRGDSGANVLTF	1	5.55
rMPE-5	Autologous BLCL + CBZ	CD8+ IFNg-	AV14/DV4.J20_CAMREDYNDYKLSF & BV20-1.BD1.BJ2-7_CSARSQGYEQYF	4	22.22
			AV14/DV4.J33_CAMIMGYQLIW & BV18.BD2.BJ2-1_CASSPEGHEQFF	1	5.55
			AV14/DV4.J44_CAMREVRGGTASKLTF & BV2.BD2.BJ2-1_CASSADLAGGPGEQFF	1	5.55
			AV6.J28_CALLSGAGSYQLTF & BV6-6.BD1.BJ1-3_CASSPWDRGTSGNTIYF	1	5.55
			AV38-1.J26_CAFWYGQNFVF & BV18.BD1.BJ1-5_CASSPPTLGGSNQPQHF	1	5.55
			AV20.J33_CAVQDEEDSNYQLIW & BV14.BD1.BJ2-6_CASSHLPGQGRGDSGANVLTF	1	5.55
			AV8-6.J26_CAVSQGQNFVF & BV18.BD1.BJ1-2_CASSQQGVSGYTF	1	5.55
			AV13-2.J12_RDSSYKLIF & BV6-6.BD1.BJ1-5_CASSYLAEINQPQHF	1	5.55
			AV1-1.J23_CAVYNQGGKLIF & BV7-9.BD1.BJ2-5_CASSSVGTGDQETQYF	1	5.55
			AV8-3.J31_CAVGEARLMF & BV7-9.BD2.BJ2-5_CASGWTSGGERETQYF	1	5.55
			AV20.J58 ORF_CGVSEETSGYKLTF & BV19.BD1.BJ1-5_CASTGDRGWTAGPQHF	1	5.55
			AV17.J49_CPTGNQFYF & BV14.BD1.BJ2-6_CASSHLPGQGRGDSGANVLTF	1	5.55
			AV20.J11_CAFAGYSTLTF & BV27.BD2.BJ2-7_CASSLPGDSYEQYF	1	5.55
			AV6.J3_LRASKIIF & BV14.BD1.BJ2-6_CASSHLPGQGRGDSGANVLTF	1	5.55
			AV14/DV4.J22_CAMRHRLSGSARQLTF & BV30.BD1.BJ1-5_CAWGMDGSNQPQHF	1	5.55
		CD8+ IFNg+	AV26-1.J15_CIVRADQAGTALIF & BV7-8.BD2.BJ2-1_CASSLGGTSSYNEQFF	2	12.5
			AV27.J11_CAGVPGYSTLTF & BV6-5.BJ2-3_CASRRSTDTQYF	1	6.25
			AV27.J53 _CAGGSGYDKLIF & BV12-3.BD2.BJ2-2_CASTGTGELFF	1	6.25
			AV9-2.J34_CALYNTDKLIF & BV6-1.BD1.BJ1-6_CASSEVGTYNSPLHF	1	6.25
			AV40.J31_CLLGAPNARLMF & BV4-1.BD1.BJ2-2_CASSGQWSGELFF	1	6.25
			AV14/DV4.J52_CAMRTGGTSYGKLTF & BV20-1.BD1.BJ1-1_CRLPGLTTEAFF	1	6.25
			AV17.J49_CATWGNGNQFYF & BV6-5.BD1.BJ1-1_CASRTMNTEAFF	1	6.25
			AV26-2.J53_CTGGSNYKLTF & BV6-5.BD1.BJ1-2_CASIQGVNYGYTF	1	6.25
			AV29/DV5.J58 ORF_CAASAEETSGSRLTF & BV6-5.BD1.BJ2-5_CASIHRTGERETQYF	1	6.25
			AV22.J57_CAELVF & BV18.BD1.BJ1-1_CASSVGTEAFF	1	6.25
			AV34.J26_CGAEVGRDNYGQNFVF & BV9.BD1.BJ2-5_CASSGAGAYQETQYF	1	6.25
			AV5.J12_CAEIVDSSYKLIF & BV9.BD1.BJ1-5_CASSADGNSNQPQHF	1	6.25
			AV36/DV7.J23_CAPNQGGKLIF & BV12-3.BD1.BJ2-5_CASSRGLIQETQYF	1	6.25
			AV1-2.J15_CAVRAPGQAGTALIF & BV20-1.BD2.BJ2-1_CSARGPASGVNEQFF	1	6.25
			AV14/DV4.J40_CAMREAGTTSGTYKYIF & BV4-3.BD2.BJ2-2_CASSQVLLPGSHTGELFF	1	6.25
rMPE-7	C1R.A*02:01	CD8+ IFNg-	AV5.J31_CAESMDNARLMF & BV12-3.BJ2-2_CASSLAGELFF	3	23.08
			AV26-1.J27_CIVRGRSTNAGKSTF & BV12-5.BD1.BJ2-1_CASSLGQGALDDEQFF	1	7.69
			AV1-2.J33_CAVLDSNYQLIW & BV20-1.BD2.BJ2-2_CSARVGGSDTGELFF	1	7.69
			AV5.J31_CAESMDNARLMF & BV14.BD2.BJ2-6_CARSHLPGEGRGDSGANVLTF	1	7.69
			AV13-2.J24_CAENILADSWGKLQF & BV11-2.BD1.BJ2-2_CASSPWDIHTGELFF	1	7.69
			AV1-2.J33_CAAMDSNHQLIW & BV10-3.BD2.BJ2-3_CASGTSDTDTQYF	1	7.69
			AV13-2.J22_CAEMPLSGSARQLTF & BV5-5.BD2.BJ2-2_CASSFGGGTGELFF	1	7.69
			AV19.J29_CALSDPSGNTPLVF & BV3-1.BD2.BJ2-5_CASSQDLAAQETQYF	1	7.69
			AV5.J31_CAESMDNARLMF & BV14.BD1.BJ2-6_CASSHLPGQGRGDSGANVLTF	1	7.69
			AV26-1.J45_CIAPELYSGGGADGLTF & BV5-8.BD1.BJ1-4_CASSRGTALGEKLFF	1	7.69
			AV4.J9_CLVGDWDRAGGFKTIF & BV10-1.BD1.BJ2-1_CASSEDRSYNEQFF	1	7.69
		CD8+ IFNg+	AV5.J31_CAESMDNARLMF & BV12-3.BJ2-2_CASSLAGELFF	14	66.67
			AV19.J39_CARGVDNAGNMLTF & BV28.BJ1-6_CASSQYPNSPLHF	3	14.28
			AV19.J40_CALDSTSGTYKYIF & BV28.BD2.BJ2-7_CASSRPGRSYEQYF	2	9.52
			AV5.J31_CAESMDNARLMF & BV14.BD1.BJ2-6_CASSHLPGQGRGDSGANVLTF	1	4.76
			AV9-2.J9_CALSPLTGGFKTIF & BV19.BD2.BJ2-3_CASRERGSTDTQYF	1	4.76
rMPE-7	C1R.A*03:01	CD8+ IFNg-	AV5.J31_CAESMDNARLMF & BV12-3.BJ2-2_CASSLAGELFF	4	22.22
			AV19.J9_CALSEAYTGGFKTIF & BV27.BD1.BJ1-5_CASSAGQGNQPQHF	1	5.55
			AV14/DV4.J30_CAMRRDDKIIF & BV27.BD1.BJ2-4_CASSYRTGSLAKNIQYF	1	5.55
			AV19.J43_CALSEPSKNNDMRF & BV10-2.BD1.BJ1-1_CASSGPWTEAFF	1	5.55
			AV41.J54_CAVGGRGGPQGAQKLVF & BV7-6.BD2.BJ2-1_CASSLASTYNEQFF	1	5.55
			AV38-2/DV8.J40_CAYRQGTYKYIF & BV20-1.BD1.BJ1-2_CSARDRLRTGGQAYGYTF	1	5.55
			AV12-2.J26_CAADRDNYGQNFVF & BV28.BD2.BJ2-7_CASSSLAASYEQYF	1	5.55
			AV14/DV4.J27_CAMREEDTNAGKSTF & BV28.BD1.BJ1-5_CASSLSQLLLNQPQHF	1	5.55
			AV1-2.J33_CAVLDSNYQLIW & BV6-2.BD1.BJ2-3_CASRTGMETDTQYF	1	5.55
			AV17.J58 ORF_CATAETSGSRLTF & BV27.BD2.BJ2-7_CASSSPSAVHEQYF	1	5.55
			AV16.J52_CALRVHAGGTSYGKLTF & BV6-6.BD2.BJ2-7_CASRVSLGTQRDEQYF	1	5.55
			AV14/DV4.J50_CAGKTSYDKVIF & BV25-1.BD2.BJ2-1_CASSSGRLEQFF	1	5.55
			AV5.J31_CAESMDNARLMF & BV24-1.BD2.BJ2-3_CATSEAAGGPSPTDMQYF	1	5.55
			AV38-1.J5_CAFMSQDTGRRALTF & BV30.BD2.BJ2-7_CAWSVGKVNEQYF	1	5.55
			AV9-2.J20_CALDDYKLSF & BV12-3.BD2.BJ2-2_CASTKPGLAGGPTGELFF	1	5.55
		CD8+ IFNg+	AV5.J31_CAESMDNARLMF & BV12-3.BJ2-2_CASSLAGELFF	9	52.94
			AV19.J39_CARGVDNAGNMLTF & BV28.BJ1-6_CASSQYPNSPLHF	6	35.29
			AV9-2.J52_CALSDLYGKLTF & BV12-3.BD1.BJ2-7_CASSLGRSYEQYF	1	5.88
			AV19.J39_CAPGVDNAGNMLTL & BV28.BD1.BJ1-6_CAGSQYRNSPLHF	1	5.88
