# Supplementary material for: Immunological and molecular signatures of carbamazepine-induced maculopapular exanthema
Source: Front Immunol. 2026 Jun 26;17:1818888. doi: 10.3389/fimmu.2026.1818888 (PMC13350515; doi:10.3389/fimmu.2026.1818888)
Supplement: Supplementary file 10 [file Table5.xlsx]

## Sheet: S1 aMPE vs Tol DE
Supplementary Table 5 S1. Significant differentially expressed genes identified in PBMC of active MPE vs tolerant cases
ID	Pvalue	logFC
MTCO2P12	2.2742e-63	4.88738
IGHA2	9.0345e-38	-9.00904
ADAMTS2	1.49929e-27	5.01014
SERPING1	2.68518e-26	3.05592
OTOF	1.58226e-21	3.34815
HLA-DMA	6.22951e-20	-7.47113
C1QC	2.17013e-18	3.74955
CCL2	1.65877e-17	2.54272
HBB	9.16662e-17	-3.64435
GSTM1	2.65692e-16	-9.59574
C1QB	1.85961e-15	3.07439
MRPL45	1.06883e-13	4.68685
LGALS3BP	1.43027e-13	2.2619
IGKV1D-17	2.0112e-12	-9.22877
HBA1	2.0112e-12	-3.12033
HLA-DQB1	1.07448e-11	-3.06995
TGM2	8.18064e-11	2.48252
CXCR2P1	1.30018e-10	2.12128
IER3	1.94204e-10	-4.90083
ANKRD22	3.85092e-10	2.7423
C1QA	3.87253e-10	2.36823
IRF7	4.6172e-10	-6.26879
PTGS2	4.6172e-10	-2.65104
HBA2	7.29954e-10	-2.61221
TCL1A	7.89438e-10	-2.99735
SLC4A1	7.89438e-10	-4.43257
HLA-A	7.89438e-10	-3.06737
IFITM3	8.30465e-10	1.995
TMEM176B	1.37355e-09	-2.51922
AREG	1.16362e-08	1.84937
TMEM176A	3.46549e-08	-2.39336
AL157871.3	9.60625e-08	2.91373
MSLN	1.1271e-07	3.09268
GGT5	2.76444e-07	3.1279
CH25H	4.72912e-07	2.75205
HLA-F	6.32377e-07	-3.5562
IFIT3	6.70476e-07	1.72066
PRRC2A	7.71219e-07	-5.30099
IL1A	8.77302e-07	-2.84503
RPL37P2	1.48995e-06	-2.31105
SERPINE1	2.03525e-06	2.15827
GBP1P1	2.70241e-06	2.55124
SDC3	3.20257e-06	1.9016
BTF3P5	4.00043e-06	2.79101
RPL10P6	5.08271e-06	-2.90757
WARS	5.08271e-06	1.61953
PDK4	5.56184e-06	1.78005
IGLC3	6.80163e-06	-1.9443
GBP1	1.00198e-05	1.54479
ISG15	1.11307e-05	1.56034
IGKV2-29	1.22148e-05	-3.38378
APOL4	2.48081e-05	2.59235
EIF5AP4	2.66339e-05	2.03803
LILRA2	2.66339e-05	-4.38801
PHRF1	4.49474e-05	-5.21101
SELENBP1	5.11381e-05	-3.71822
CTSL	5.11381e-05	1.46378
CXCL9	7.36987e-05	2.27158
HSPA6	7.36987e-05	1.78565
TCN2	7.66516e-05	1.58271
HBD	8.12095e-05	-3.90216
CCDC144B	8.60159e-05	-2.64002
RPL13AP25	0.000144989	-1.81197
MET	0.000172518	2.16692
ADM	0.000172518	1.43377
CXCL10	0.000173482	1.97055
HIST1H2BO	0.000187228	2.56955
AC110994.2	0.000187228	2.06024
NSG1	0.000195487	-1.97225
RPS4XP6	0.000228898	1.95964
GVINP1	0.000228898	-1.66092
B3GAT1	0.000233	-1.87466
AHSP	0.000267154	-4.13991
CA1	0.000278977	-3.22281
SAXO2	0.000306621	2.36095
BATF2	0.000414386	2.04579
TNFRSF17	0.000475342	-3.13974
IFITM1	0.000475342	1.3547
MMP19	0.000490989	1.87149
TPT1P4	0.000495179	1.71437
RPL21P16	0.000526034	-1.5837
AL450998.1	0.000566118	1.33473
SPRY2	0.000680635	1.53417
AC024995.1	0.000700491	-4.20078
RPS4XP11	0.000716685	1.69638
SIRPB1	0.000750147	1.30215
KLHDC7B	0.000921958	1.44576
SLC1A7	0.000933968	-2.3753
GBP5	0.000945497	1.30926
HIC1	0.00109595	1.336
AC092683.1	0.00113534	-2.48902
RPS4XP7	0.00124438	2.15019
JCHAIN	0.0012583	-1.50555
IGKV1D-13	0.00130065	-3.64752
AC090602.1	0.00143398	-3.28061
STX1A	0.00158313	1.34961
CLEC4F	0.00160539	-2.77676
PAQR8	0.00161517	-2.12362
IFI6	0.00228227	1.23025
MT2A	0.00244647	1.22412
ATP2B4	0.00248462	-1.45873
TMSB4XP4	0.00253896	-1.61023
CTSD	0.00257465	1.25284
VNN1	0.00307292	-1.90599
IGLV3-10	0.00308989	-2.52357
RTN1	0.00308989	-1.57923
FAM106A	0.00308989	-2.30512
AC006033.2	0.00308989	-2.29466
RBKS	0.00308989	-1.76433
IGKV4-1	0.00308989	-1.53029
AL691432.1	0.00325154	-2.04521
ETV7	0.00325824	1.77904
TRGV9	0.00330302	-2.0208
C20orf204	0.00330302	1.83181
KLRG1	0.00330302	-1.64376
CALHM6	0.00330302	1.59378
ZBTB7C	0.00356207	-4.27124
CSF1	0.0035834	1.24018
GAPDHP35	0.00359388	2.04179
HIST1H2BH	0.00359388	1.86928
LINC00487	0.00359923	2.11442
LINC02520	0.00359923	-2.72221
JDP2	0.00383245	1.18539
HIST1H3H	0.00405498	1.40965
HEY1	0.00430981	1.97777
PLIN2	0.0043352	1.17738
GPR84	0.0043352	1.4573
TNFAIP6	0.0045158	-2.2657
IGLV3-12	0.00501223	1.88245
KCNJ2	0.00512423	-2.12503
ZNF415	0.00517879	-2.70136
FCGR3B	0.00517879	1.68165
CCHCR1	0.0052048	-3.083
AC023157.1	0.0052048	1.64811
MMP2-AS1	0.00533085	-3.64276
IFIT2	0.00536754	1.18632
CX3CR1	0.00634237	-1.33973
CEBPB	0.00640621	1.17728
STEAP4	0.00640621	-1.54668
IGKV1-5	0.0064198	-1.48661
HLA-DQA1	0.00673498	-1.4968
HIST1H2AC	0.00731432	1.15927
LAMC1	0.00743402	-1.86609
SRC	0.00763135	1.13338
RPS4XP16	0.00766734	1.78939
MAP1S	0.00766734	1.13182
DCAF7	0.00766734	-1.32145
CLU	0.00766734	1.13174
IGKV1-12	0.00785376	-2.25349
RGS18	0.00785376	1.14926
AL033519.2	0.00796027	-1.42839
AHNAK	0.00796027	-1.3722
OASL	0.00811984	1.14904
VCAN-AS1	0.00850407	-2.61384
ANGPTL4	0.00850407	1.97668
AL139020.1	0.00850407	-2.56698
COL19A1	0.00852069	-1.69561
SMOX	0.00883515	1.15091
MALAT1	0.00883515	1.16296
AC018475.1	0.00924885	-2.03861
FCRL1	0.00931562	-1.29289
TRBV7-9	0.00948223	-2.43647
ALDOA	0.0095413	1.11097
SMIM3	0.00962918	1.15535
AC055811.4	0.0100564	-2.28419
LRRC4	0.0100564	1.35217
AC098828.1	0.0103135	-2.57332
AC012618.1	0.0103526	1.47828
SPDYC	0.0104953	1.99069
CDT1	0.0110386	1.56218
GTF2H2B	0.0110554	2.00304
IFI44	0.0114107	1.09484
RPL31P49	0.0114506	1.81777
CMPK2	0.0114506	1.12517
FCRLA	0.0114506	-1.44452
RPL35P5	0.0114506	1.17948
SERPINA1	0.0115023	1.10702
CELF2-AS1	0.0115023	-1.59184
PLEKHG3	0.0115161	-1.26412
XCR1	0.0118181	-2.90722
SCN4B	0.0118181	1.85652
DCAF12	0.0128455	-1.48516
WDFY1	0.0129247	1.0827
KCNG1	0.0129247	-2.3031
HOXA5	0.0131155	1.63915
LAP3	0.0142626	1.07581
EEF1A1P8	0.0145145	-2.70686
IGKC	0.014728	-1.27363
HMGA1	0.0150215	1.09753
ZNF860	0.0153334	-2.48666
FTH1P11	0.015404	1.06868
IGLV3-21	0.015404	-1.63618
NEXN	0.015404	1.38533
AC018738.1	0.015404	-1.89303
TCF7L1	0.0156513	1.71541
HSD17B4	0.0167868	-1.26613
NRIP3	0.0171774	1.18093
RAB7B	0.0187323	-2.69781
PF4V1	0.0187323	1.50168
FCRL6	0.0192947	-1.22536
MEF2C	0.019667	-1.20585
CAVIN1	0.019667	1.60469
2004-09-01	0.0199609	1.58376
RSAD2	0.0205303	1.22497
AC004453.1	0.0212324	1.04817
TNFRSF21	0.0212324	1.0995
ADARB2	0.0213965	-2.2369
ZKSCAN7	0.0215588	-2.3206
RPS6P25	0.0215588	1.42437
SIGLEC1	0.0216346	1.03847
GP9	0.0216346	1.20617
ETS2	0.0217214	1.05727
FOSL1	0.0217523	1.06712
GOLGA8O	0.0220584	-2.51107
SDC4	0.0232365	1.10778
IL31RA	0.0235432	1.65499
CYBC1	0.0236357	-1.18255
HMGA1P8	0.0236985	1.81818
LGALS9B	0.024125	1.48128
C11orf96	0.0243738	1.58817
PTP4A2P1	0.0248858	1.44132
IGLON5	0.0250781	1.81559
U2AF1L5	0.0251611	-1.54393
CXCL16	0.0252963	1.04335
LINC00342	0.0252963	-1.22746
SLAMF6	0.025737	-1.19439
HOXA1	0.025737	1.56793
POTEE	0.025737	1.49935
RGCC	0.025737	1.02695
C15orf48	0.0261662	1.34259
AL356750.1	0.0261662	-2.89211
PHLDA1	0.0275693	1.01646
ZNF781	0.0277656	-2.62647
IFI44L	0.0288928	1.0108
TPT1P9	0.0290888	1.08742
ASXL2	0.0290888	-1.16198
NRGN	0.0292455	1.03524
EEF1B2P2	0.0293167	-2.52603
AP001189.1	0.0293167	1.12492
AC010175.1	0.0295014	-2.42806
JAKMIP2	0.0302187	-1.7248
AC044787.1	0.0303054	1.20896
B3GNT5	0.0305473	1.00278
RPS15AP24	0.0310536	1.56111
H3F3A	0.0316367	1.00514
RPS4XP1	0.0316953	1.58481
HERC2	0.0326586	-1.36288
FCRL3	0.0327121	-1.14995
PABPC3	0.0327803	1.05161
RUFY4	0.033004	1.37721
FOLR3	0.0332211	-1.32447
PABPC1P4	0.0347262	1.27123
ZNF208	0.034911	-1.94938
IGLV3-25	0.0354753	-1.65047
AC140125.2	0.0356061	-2.56427
NAB2	0.0356061	0.988539
AL121992.2	0.0356061	1.79422
RPS29	0.0356061	-1.16785
SLC16A3	0.0358183	-1.12516
FTH1P22	0.0359663	-2.13413
FP565260.1	0.0361509	-1.53142
PGBD2	0.0366049	-1.81451
AL161909.1	0.0366049	1.40912
SDC2	0.0366049	1.13793
DTHD1	0.0366049	-1.61931
ANKRD34B	0.0387334	-2.45211
PRR5L	0.0387334	-1.21573
SYNE2	0.0390078	-1.14055
APOBEC3B	0.0390478	-1.52591
CYP1B1	0.0400985	-1.11237
SKA3	0.0406954	1.75315
KLRD1	0.0441304	-1.10214
UBE2L6	0.0441304	0.971765
PF4	0.0444114	0.966338
AC093525.9	0.0444114	-2.50479
USP2	0.0444114	1.60844
HS3ST1	0.0450685	1.43516
L1TD1	0.0451147	-2.14529
IGLC2	0.0453945	-1.10097
HNRNPA1P7	0.0459119	0.973503
MEGF9	0.0460454	-1.09477
FPR3	0.0464224	-2.26191
ATP1B2	0.0467706	1.68837
RNASE2	0.0471556	1.02161
KCNK17	0.0472406	-2.20709
MZB1	0.0473883	-1.27795
TRAV27	0.0486766	-2.10398
MGLL	0.0486766	1.02369
BTN3A2	0.0486766	-1.09566
LGR6	0.0486922	-1.21824
MYO10	0.0502191	1.35294
ADAM28	0.0502191	-1.09402
COL13A1	0.0502191	-1.97149
LIPA	0.0502191	0.958734
LYPD2	0.0502191	-1.72744
SHB	0.0502413	1.43845
LAMP3	0.0503835	1.35012
DUSP6	0.0504825	0.972527
NKX3-1	0.0505422	1.31298
MYL9	0.0516492	1.02693
AC116158.3	0.0518761	-1.45972
ADGRG5	0.0518761	-1.13829
OLFM1	0.0520726	-1.66018
CCL20	0.0520726	-1.33009
SH3BP1	0.0521796	0.946579
GPM6A	0.052343	1.7307
AC073861.1	0.0532774	-1.09976
PDGFD	0.0539388	-1.40501
AC020951.1	0.0568647	-2.11813
MYBL1	0.0570424	-1.06422
SPTSSB	0.0575027	-2.14253
TMEM51	0.0575027	1.38138
LINC02470	0.0577942	-2.29577
PHF1	0.0577963	-1.89724
ZNF441	0.0586072	-1.43606
ATP1B1	0.0587868	1.18352
LINC01871	0.0588035	-1.64565
NRIR	0.0588035	1.39224
RF00019	0.0603482	-2.45958
AL031727.1	0.0603482	1.337
HIST2H2BE	0.0606615	0.958115
SH2D1B	0.0607524	-1.11575
TREML1	0.0619988	1.06824
LTF	0.0634814	-2.16133
ACKR3	0.063599	1.27101
MBOAT7	0.0638921	-1.73976
MUC16	0.065302	-2.20845
EBI3	0.065302	1.5432
SH3BGRL3	0.0654314	0.956176
PLAC8	0.0662097	0.923017
SMIM14	0.0662097	-1.13928
KLF13	0.0664246	0.931919
AP003068.2	0.0666315	1.18803
VPS41	0.0666456	-1.13209
RPS3A	0.0666456	-1.04128
LINGO3	0.0666879	-1.33384
AC021074.1	0.0668158	1.27422
TENT5A	0.0674815	0.917978
VAMP5	0.0683622	0.951129
XKR8	0.0687983	0.986746
IGKV2-30	0.0687983	-1.46459
BANF1P3	0.0687983	-1.71238
AL645929.3	0.0687983	-2.10999
CIR1P1	0.0693898	1.33427
HJURP	0.0699849	1.49238
U62631.1	0.07091	-1.92285
MDGA1	0.0712038	-1.21071
IL1R1	0.0712257	1.00456
AHNAK2	0.0724979	-1.71209
CXCR2	0.0728501	-1.52653
TPST1	0.0729671	1.26214
SLC2A14	0.0743642	-1.80238
BPNT1	0.0747328	-1.43936
ATP10D	0.0747897	-1.23363
EMP1	0.0749693	0.907039
SEMA3F	0.0749693	1.32089
PRDM11	0.0763492	-1.31502
SNAI3	0.076741	1.04743
RPL5P23	0.0769488	1.3113
LINC02637	0.0783467	1.70935
MTCO1P12	0.0783467	0.91264
AL139156.2	0.0784525	1.54132
FAM72B	0.07915	1.48238
PDLIM7	0.0807242	0.897996
AC122129.1	0.0807242	-1.89482
SPATS2L	0.0807242	1.11981
NFATC2	0.0807242	-1.01447
NOP10	0.085232	0.91046
AC104619.3	0.085232	-1.87334
HIST1H2AG	0.085232	1.32485
CD200R1	0.0868142	-1.63014
H1F0	0.0871342	0.890716
NPIPP1	0.0871342	1.41975
SHISA4	0.0871342	1.41891
MACF1	0.0871342	-1.02971
SPHK1	0.0871342	0.99519
IGHV2-70	0.0871342	-1.79139
TNFRSF12A	0.0874779	0.961523
SIK1B	0.0884649	0.886924
TRGV8	0.0889734	-1.89425
VPS13C	0.089156	-1.00873
AC009133.2	0.089156	1.61203
STYK1	0.089156	-1.92181
OR10AH1P	0.0900593	-2.1335
ACADM	0.0901622	-1.21188
PTCH1	0.0907831	-1.04413
TXNP6	0.0907831	1.56714
RUSC2	0.0907831	0.932957
SLC14A1	0.0907831	-1.31738
BTF3P4	0.0910319	1.62081
MYL12BP1	0.0910319	1.64261
LCNL1	0.0911751	-1.54663
ATF4P3	0.0919528	1.39938
TATDN2P2	0.0919528	-1.26529
AL357033.4	0.0924239	-1.55188
AP005131.1	0.0927452	-2.18034
AL591846.1	0.0927452	-1.23152
AL080243.2	0.0927452	1.21129
TSPAN2	0.0931119	-1.28773
SMG1P4	0.0931119	-1.89375
ACRBP	0.0931119	0.944061
AC130448.2	0.0931743	-2.31753
AARS	0.0934814	-1.10214
LINC02397	0.0936794	-1.71408
MYO1B	0.0946588	-1.76098
EGR1	0.0948826	0.902427
LARS	0.0951741	-0.995087
ZKSCAN1	0.0951741	-1.00001
AC022150.4	0.0951741	-1.65398
MAFB	0.0961059	0.904743
LINC002481	0.0969997	-1.37758
C11orf21	0.0975928	-0.985589
GFI1B	0.0980841	1.08718
ZNF385A	0.100061	0.89035
TMEM181	0.100944	-1.00228
AC093010.2	0.103207	-1.95778
FCER1A	0.104378	-1.15888
RPL21P28	0.105117	-1.2449
PWP2	0.105317	1.32237
HMOX1	0.10799	0.875167
ZKSCAN3	0.10799	-1.60161
IFITM10	0.10799	1.42601
HIST1H2BJ	0.10799	1.30611
CCDC162P	0.10799	-1.99189
AC018735.1	0.10799	1.54934
FOPNL	0.108185	-1.91247
WBP1L	0.108189	-0.965536
NLRP12	0.108601	-1.10435
ZBTB37	0.109661	-0.980232
MAP3K7CL	0.110093	0.895502
AGFG2	0.110093	-1.11991
IRF2	0.110093	-0.992761
TP63	0.110093	-2.11729
LGALS9	0.110093	0.871334
TMEM250	0.110093	-1.06703
DET1	0.110093	-2.00785
PCDHGA6	0.111397	-2.32539
LRRC6	0.112492	-1.77357
AC008753.1	0.112492	1.41996
GATD3B	0.112492	-1.58524
CDCA5	0.112582	1.29941
KRT17P8	0.113101	-2.07573
ZNF283	0.113101	-1.62729
FOXM1	0.113147	1.2541
TRGV7	0.113147	-1.75534
AC138305.3	0.113202	-2.0257
FTH1	0.113202	0.889223
TET1	0.113419	-1.65443
LINC01291	0.113419	1.24468
DYNC1I2	0.113419	-1.10793
RPS15AP30	0.113685	1.57063
FFAR2	0.114502	0.911917
RGMA	0.114969	-1.74234
TRAV19	0.11625	-1.57766
KIAA1671	0.116666	-1.21175
AC241377.3	0.117062	1.37195
SYNE1	0.117081	-0.971042
ARSI	0.117188	1.36472
A4GALT	0.117188	1.43962
TOMM20P2	0.117188	-1.68086
FAT2	0.117188	-2.13048
PHC2	0.117188	0.853686
VCAN	0.117736	-0.985295
GIMAP8	0.118049	-1.03861
SCN3A	0.118049	-1.50432
C2orf88	0.11825	0.964095
IL27	0.118512	1.42824
TPM3P8	0.118843	1.38046
AK8	0.119367	-2.05662
AC004884.2	0.119673	1.47545
RNU6-415P	0.120256	1.08489
TNFRSF10C	0.120256	-1.61496
SUCNR1	0.120639	1.5715
GMPR	0.121112	1.10251
VGF	0.121781	1.53717
AC116366.1	0.12242	0.923587
S100B	0.12242	1.12219
AC253536.3	0.12242	-1.77596
TPRG1	0.12242	-1.52868
MIR600HG	0.122652	-1.33732
PRSS23	0.122808	-0.987916
TRAV21	0.123073	-1.59876
AL357143.1	0.124005	-1.79569
AC016739.1	0.124033	0.839185
TROAP	0.124355	1.44926
TLR1	0.124928	0.844621
SCUBE3	0.124928	-1.98054
AC113367.1	0.124928	1.37606
HVCN1	0.125697	-1.002
MGAT3	0.125918	-1.57809
DSCAML1	0.126528	-2.06104
ALOX12P2	0.127179	-2.09507
ADGRG1	0.127916	-0.944676
DDIT3	0.127916	0.883126
RN7SL32P	0.129336	-1.67508
IGKV3-20	0.129336	-0.996009
PRF1	0.129336	-0.95658
ADAMTS1	0.129336	-1.49041
TSPAN5	0.129488	-1.2693
KCNJ15	0.129615	-1.44308
OSTF1	0.129615	-0.931625
AL162253.2	0.129615	1.30771
CLEC4C	0.129615	-1.78852
ABO	0.129687	-1.36772
EVI2B	0.129716	0.854976
COPB2	0.13204	-0.958976
AGPAT4-IT1	0.132232	-1.81795
PRKDC	0.134062	-0.925688
AL445426.1	0.135115	1.50078
THBS1	0.135376	0.8565
TNFSF15	0.135396	-1.81352
CD79B	0.135417	-0.969862
AC092881.2	0.137249	-1.63831
GRINA	0.137785	0.842261
CD274	0.138667	1.11592
PPBP	0.138667	0.824048
CCL7	0.138926	0.897967
PCDH9	0.139337	-1.3555
RASIP1	0.139337	1.54064
TAOK1	0.139337	-0.918208
TEKT4P2	0.139337	1.44498
CFAP298	0.139337	-1.38484
MGA	0.140289	-0.915323
TRDC	0.140289	-0.98127
SNRPFP1	0.140289	1.39879
HMGA1P3	0.14163	1.21655
SLC7A5	0.142297	0.8375
TRGC2	0.143002	-0.993433
HES4	0.143091	1.06746
SASH1	0.14338	-1.13999
PRUNE2	0.14374	-1.56165
NTN4	0.144034	-1.65296
ZBED6	0.144034	-1.51852
FTLP3	0.144034	0.831691
GLDC	0.144967	-1.79045
BCL7B	0.145445	0.826033
IRF1	0.145669	0.83316
AATBC	0.146575	-1.20984
MFSD14B	0.146575	-0.962207
LILRB1	0.146629	-1.54662
ARHGAP35	0.148088	-0.906946
LINC00921	0.149584	-1.355
AC090826.3	0.15102	-1.68856
IGHV3-33	0.15102	-1.23276
AC137932.1	0.15102	-1.22316
MTATP6P1	0.15102	0.842069
DTL	0.151124	1.28861
AL590648.3	0.151539	1.42324
MARCKS	0.151566	0.829681
C1orf162	0.151706	0.817319
RPL21P75	0.151706	-1.55579
CEP350	0.151706	-0.901984
PTGDR2	0.151706	-1.51233
C15orf39	0.151706	0.828715
MMP24OS	0.151929	0.809913
AL353597.1	0.152583	-1.7447
AC119396.1	0.152585	-0.964829
IGKV1-16	0.152595	-1.37334
PSME2	0.152824	0.80887
KRCC1	0.152824	-1.12853
AC009974.1	0.153053	-2.18848
COX17P1	0.154817	-1.67968
SCN9A	0.154852	-1.64753
IL10	0.154852	1.15221
ARFIP1	0.154852	-1.17712
NUDT4	0.154852	0.80444
CASP8AP2	0.154852	-1.01137
CAV2	0.154852	1.41004
SNX15	0.154852	-1.87659
PKMYT1	0.154852	1.2701
AC016712.1	0.154894	1.44824
AC009120.3	0.154894	-1.87809
AL357078.1	0.154894	1.37603
FAM20A	0.154894	1.00431
RPL26	0.154894	-0.910628
NUDCD1	0.155208	-1.35456
TRAV20	0.155252	-1.68259
CLEC2B	0.155658	0.804113
AC007381.1	0.156062	-1.56272
IGFBP3	0.156638	-1.20508
PRR13P5	0.157043	0.849685
IFNG-AS1	0.158933	-1.67087
PGAM1P8	0.158933	1.35923
RBM6	0.159286	-0.890202
TRBJ2-2P	0.159286	1.44372
AC068580.1	0.159349	1.2655
AC108673.2	0.160388	1.13247
HECTD4	0.161137	-0.89061
SH2B2	0.161137	0.872307
ECHDC1	0.162063	-0.97347
NIPAL2	0.162063	-1.03586
AC018992.1	0.162063	-1.99439
UQCRFS1	0.162063	0.797368
ELP3	0.162063	-1.03153
IPMK	0.162063	-0.984455
AC007406.5	0.162063	-1.29945
ESAM	0.162086	0.950892
TRGV2	0.162734	-1.65433
RPS2P4	0.162779	1.4438
IGLV7-46	0.162868	-1.37248
RCAN2	0.162868	-1.78256
RNU6-878P	0.163089	-1.86547
MYBL2	0.16709	0.98602
KREMEN1	0.167524	1.16215
IGKV5-2	0.167827	-1.67629
CAPNS1	0.16833	0.813867
CXXC5	0.16833	0.794689
POU2AF1	0.16833	-0.920033
AC092053.5	0.168436	-1.55828
RPS21	0.168827	-0.900571
MRPL37P1	0.170207	1.49755
NINJ1	0.170664	0.807188
HIST1H2BF	0.170664	1.43906
PTP4A2P2	0.170808	1.29312
AC039056.2	0.170808	1.31396
PTGDR	0.17103	-1.1274
STX7	0.171964	-0.904061
NR1D1	0.173736	0.810651
EPPK1	0.173903	-1.4677
AL133444.1	0.174153	1.3612
TIGIT	0.174224	-0.935486
ZBTB20-AS1	0.175764	-1.78579
DUSP4	0.176194	0.784973
TNRC6C	0.176194	-0.871501
RIPOR2	0.176925	-0.893296
SF3B4	0.176925	0.789003
ENKUR	0.178703	1.12977
LRFN2	0.178703	-1.73313
KIF28P	0.179502	1.39222
FSIP1	0.181007	1.40804
IGKV3-11	0.18155	-1.01331
LIX1	0.18155	-2.11687
HERC2P3	0.18155	-1.50143
TUBB1	0.182103	0.781898
ZSCAN10	0.182328	1.47666
IFNLR1	0.182328	-1.20162
PKIB	0.182328	-1.80423
AC092745.4	0.182799	-1.94829
SECTM1	0.18396	0.784333
PPARG	0.184747	1.17489
GDF15	0.186504	1.34324
RPS29P3	0.188128	1.06197
UTS2	0.1884	-1.23747
UBE2FP1	0.188781	1.12872
ENPP5	0.188948	-1.44702
DACT3	0.188948	1.26344
AC069213.3	0.189184	-1.6527
TTN	0.190655	-0.899108
RPL10AP2	0.191617	1.22182
CYP4F22	0.191617	1.04511
FTH1P20	0.191617	0.78057
CD276	0.192447	1.48169
LPAR1	0.192447	-1.4142
TEP1	0.192447	-0.85609
AC093297.2	0.192755	-1.79401
UBAP1	0.192755	0.776513
CDKN1C	0.193095	1.23126
SUB1P3	0.193163	1.34741
TNFAIP8L2	0.193446	-1.20951
RPS4XP2	0.194119	1.2055
TIMMDC1	0.194119	-0.991132
S100A11	0.194119	0.787988
FCER1G	0.195182	0.789254
BRI3BP	0.195182	-1.0605
RAB10	0.195182	-0.85826
ISM1	0.195951	-1.37147
PLAU	0.196232	1.08855
LEKR1	0.196232	-1.88209
AC006059.1	0.196232	-1.34874
LSM11	0.196232	-1.29783
AC004846.1	0.196232	-1.72723
AC068580.3	0.196232	1.12173
MAFF	0.196232	0.768449
SPARC	0.196232	0.7688
PDE2A	0.196623	1.0988
SULT1B1	0.197375	-1.02479
PGAP1	0.199399	0.920415
ZNF780B	0.200021	-1.26698
TRAPPC12	0.200107	-0.994575
SLC37A2	0.201559	-0.915674
AL133260.1	0.20196	1.13669
TRAV25	0.202695	-1.63398
RPS15AP11	0.203075	1.10982
AC009686.2	0.203075	-1.94603
SLC26A2	0.203075	-1.06493
AC124014.1	0.203075	-1.49462
P2RY1	0.203075	1.05261
IDH1	0.203075	-1.02752
ARFRP1	0.203075	-0.932295
H1FX	0.20317	0.78411
LINC01547	0.203691	-1.25047
CBLL1	0.203691	0.762936
AP2A2	0.203697	-1.28911
PILRA	0.203769	0.765258
CDH1	0.20407	-1.59357
CREG1	0.204316	0.762071
MUC1	0.205068	1.09348
SLC16A7	0.205176	-0.87935
PI4K2A	0.205217	0.760788
ABCC5	0.205217	-0.895713
FLVCR2	0.20568	0.863653
CXCR1	0.20568	-1.39578
NME2	0.205739	1.18526
TNS1	0.205739	0.89412
RHBDF1	0.206259	1.36591
CR2	0.206783	-1.16367
MKKS	0.206783	-1.29319
ICMT	0.207622	-0.93489
CACNA1A	0.208342	1.15974
CMYA5	0.208342	-1.82779
AC079944.2	0.209342	1.07958
AGRN	0.2104	0.809817
IGKV3-15	0.211036	-1.03547
RPL37P23	0.211497	0.986498
IFI35	0.214201	0.771676
MLXIPL	0.214916	1.24099
ZCCHC24	0.215014	0.87237
SOCS1	0.215446	0.816995
TTC16	0.216299	-0.959312
E2F8	0.217046	1.34543
BX571818.1	0.217046	-1.44705
CIAPIN1P	0.2172	1.36797
RPL10P19	0.217254	-1.4453
NID1	0.217449	0.782185
PLEKHO1	0.217715	0.766377
AL355916.2	0.217927	-0.968115
COPS9	0.217927	-0.978448
E2F3P1	0.218747	-1.40085
CISH	0.218747	0.842042
APOBEC3A	0.218835	0.749722
SLC35F6	0.219687	0.772908
NNT-AS1	0.22011	-1.33378
CCDC142	0.220151	-1.22995
AL391988.1	0.220151	1.02146
IGLV2-8	0.220533	-1.01964
IGLJ2	0.220533	-1.7786
GZMH	0.220533	-0.82875
ANPEP	0.220533	0.766118
PIGN	0.220533	-1.07225
LMBRD2	0.220533	-1.00297
ST6GAL1	0.220533	-0.832746
C16orf87	0.220589	0.851624
PHF13	0.220589	0.848523
IGLV2-23	0.220589	-1.02895
SKAP2	0.220589	-0.831265
SLC25A40	0.220589	-1.01481
DHX9P1	0.220738	1.29635
BTBD6P1	0.220738	-1.83007
ZNF559	0.220738	-1.10387
MTND1P23	0.221806	0.777929
FAM129C	0.2227	-0.822581
PRKXP1	0.2227	-1.2988
APBB2	0.2227	1.09089
LHFPL2	0.2227	0.767889
DENND2D	0.2227	-0.822429
SNRPGP4	0.2227	-1.7748
RPS20P14	0.2227	0.823364
TRIM5	0.224378	-1.04399
AC129492.1	0.224378	0.770311
CLEC5A	0.224378	-0.999331
CYP1B1-AS1	0.224378	-1.23128
FTH1P2	0.224378	0.753342
AC105046.1	0.224378	1.01722
AC003957.1	0.224378	-1.47051
CD8A	0.224378	-0.835662
SAMD3	0.224378	-0.861985
NBEAL1	0.224574	-1.14308
ZFP36	0.224895	0.774478
GCA	0.225217	-0.861302
MAP2K1P1	0.225793	1.05193
A2MP1	0.225793	-1.47717
HIVEP2	0.22605	-0.819003
AC116158.2	0.226888	-1.59272
MYL4	0.226888	1.3795
ZNF347	0.226888	-1.25297
ZSWIM6	0.228149	-0.847166
KIF7	0.228609	-1.49928
CHAD	0.228609	-1.49665
TMEM158	0.228609	0.89427
SPIB	0.228609	-1.00083
AC137932.2	0.229026	1.18117
MIAT	0.229373	-0.81856
VIL1	0.229743	1.16201
PLEKHF2	0.229743	0.739211
MRS2	0.230011	-1.01159
CUX2	0.230374	-1.47655
FAM72A	0.230374	1.19751
IL1RL2	0.230374	1.28361
ZNF594	0.230478	-1.48056
C4orf50	0.231502	-1.33422
AC112191.2	0.232292	1.23019
AL356653.1	0.232292	1.2354
TMOD2	0.232292	-0.917035
EHHADH	0.232471	-1.69121
RPS15AP1	0.232471	0.862087
JPT2	0.232471	-1.06429
RPL24P4	0.232471	0.741416
CD24	0.233273	-1.14917
ID1	0.233475	0.96933
RAB20	0.233475	0.74488
CTSA	0.234375	0.747916
AC018665.1	0.234375	-1.35577
ANO5	0.234375	-1.66898
BAIAP2-DT	0.234375	-0.952457
TLE3	0.234753	0.755938
EDC3	0.234753	-0.979596
CTLA4	0.234753	0.822982
AL603766.1	0.236192	1.21668
AC022217.3	0.236609	1.30347
NEK7	0.236609	-0.843675
SIGLEC6	0.237339	-1.29971
DPYD	0.238019	-0.805602
ATF4P4	0.238019	1.1817
SNX22	0.238494	-0.956727
GALNT7	0.238494	-0.970901
P2RY12	0.240244	1.11586
WDR92	0.240244	-1.49667
NBR1	0.240244	-0.803732
LINC02610	0.240244	-1.59137
RAC1P2	0.240244	0.729746
MIB1	0.240244	-0.834694
FUT10	0.240244	-1.25945
IQGAP1	0.240244	-0.826077
HMGN2P6	0.240244	1.29884
SLC15A3	0.240244	0.737372
PLAAT2	0.240244	-1.70798
TRBV12-4	0.240244	-1.6739
SLC46A2	0.241127	-1.18386
FO393411.1	0.241259	0.969158
A2M	0.241316	-1.40593
AC017002.1	0.242325	1.37501
CIITA	0.243361	-0.810709
AC006141.1	0.244237	1.37309
AD000864.1	0.245148	0.991337
UBALD2	0.245148	0.742108
AC064799.1	0.246595	-1.00887
LAG3	0.246595	0.819784
DSC2	0.246879	-1.002
SH3GL1	0.246879	0.725758
URB1	0.246879	-0.897839
JARID2-AS1	0.247038	1.14855
PRR14L	0.247158	-0.80817
EPN1	0.247446	0.734367
RIT1	0.247446	0.724656
ZNF670	0.247446	-1.61666
B3GALT6	0.247879	-0.898064
PDCD6	0.249261	-1.01537
UBA52P5	0.249261	1.30841
CAVIN2	0.249261	0.72504
TBX3	0.249261	-2.34819
CDR2L	0.250353	1.33467
NAT8B	0.250431	1.27098
UPP1	0.250869	0.732471
SLC1A3	0.250869	1.24272
NABP1	0.250869	-0.804222
CD1C	0.250869	-0.951368
PML	0.251271	0.723352
F2RL3	0.251271	1.21555
ANKRD36B	0.25319	-1.06066
ZNF696	0.25319	-1.22338
TSKS	0.253993	-1.39214
IGF2R	0.253993	-0.808497
CHCHD1	0.254081	-1.09169
LRRC32	0.25476	0.913924
AC017104.3	0.255991	1.28861
AJAP1	0.257094	-1.59608
RRAGD	0.257098	0.835508
GAPDHP63	0.257098	1.20593
ATM	0.257098	-0.80589
FTH1P23	0.257098	1.16399
C5orf17	0.257098	-1.75187
BOK	0.257098	-1.2762
PTCRA	0.257098	0.935277
GADD45G	0.257098	1.03609
COG4	0.257098	-0.843582
PABPC1P1	0.257098	1.33141
CARD8	0.257098	-0.787946
RAB5C	0.257098	0.717898
EIF2AK2	0.257098	0.72005
SPCS2	0.257426	-0.978878
P2RY13	0.258268	0.759897
SESN2	0.258458	0.74901
NEFL	0.260072	-1.28948
PROSER2	0.260474	0.969704
KATNBL1P6	0.260773	-1.60088
AC073349.2	0.260773	1.18798
SLC35A5	0.260773	-0.979823
AL136454.1	0.260773	0.769353
HDHD2	0.260773	-1.3472
NUAK1	0.261514	-1.23392
TRG-AS1	0.261964	-0.914629
FAM201A	0.262048	-1.46505
ATP6V0C	0.263789	0.799627
AC087521.2	0.26414	-1.51795
RAB29	0.26414	-0.781769
AC073548.1	0.264244	0.84008
AL445305.1	0.264945	1.24552
FTH1P12	0.264945	0.953427
KCNK10	0.265185	-1.66592
CT70	0.265185	1.34372
IGHEP2	0.265185	1.21258
CD1E	0.265185	-1.56876
LCLAT1	0.265185	-1.05415
RAP2A	0.265244	-0.825819
TSPAN13	0.265244	-1.02242
HOXB2	0.265244	0.853521
CD74	0.265892	0.744041
TNFSF10	0.265895	0.724045
ZNF445	0.265924	-0.855035
TRAV5	0.266016	-1.45955
SACS	0.266209	-0.797719
ABLIM3	0.266549	0.909859
ARL8A	0.267874	0.713491
EML6	0.268849	-1.15028
GRN	0.268849	0.733791
GNG11	0.268849	0.830503
EEA1	0.269587	-0.885251
FXYD5	0.269611	0.730917
TRDJ1	0.269764	-1.28424
UBE2C	0.269764	1.17519
SPI1	0.269998	0.730738
AKAP11	0.270587	-0.775349
ARID3B	0.270877	0.706522
CRYBG3	0.270877	-0.98947
ZFP30	0.270945	-1.20386
TMOD1	0.270945	-1.48963
GSDMA	0.27113	-1.79047
GBP2	0.272372	0.718211
DSP	0.272825	-1.30492
CITED2	0.273251	0.713043
LRFN3	0.273396	-0.987381
RUVBL1	0.275191	-0.90999
JAG1	0.275191	0.817069
LINC00997	0.276344	-1.47976
AL844908.1	0.276687	-1.46652
C10orf91	0.276687	1.15481
NBPF13P	0.276687	-1.49867
KLB	0.276687	1.29773
ERP29P1	0.276687	1.24436
HPD	0.276687	1.3235
DIP2A	0.276687	-0.777877
CRYBG2	0.276687	-1.22895
AP001189.3	0.276903	1.30533
AC098859.1	0.276903	1.28589
BZW1	0.276903	0.708312
LYST	0.276903	-0.777687
PEG10	0.277398	-1.03277
AC012651.1	0.277398	-1.24798
AC245060.6	0.277398	-1.5176
TEX52	0.277398	-1.50968
GIN1	0.278961	-1.33209
HLX	0.279609	0.749119
HSD3B7	0.280831	1.22038
F2R	0.280991	-0.780902
KIAA1324L	0.281801	-1.05219
AL592429.1	0.281801	-1.30593
CLEC17A	0.281801	-1.10616
COLEC12	0.281801	-1.5868
PLBD2	0.281909	0.698804
USP30	0.282123	0.737629
KCTD5	0.282261	0.702694
IGKV1-6	0.282261	-1.20079
AC078899.1	0.282857	-1.01334
FAM214B	0.282857	0.697234
RGS14	0.283298	-0.76413
CICP14	0.284093	-0.92913
OBSL1	0.285156	-1.41903
RNU5D-1	0.285156	1.14129
ZNF687	0.285156	0.700429
FCRL2	0.28618	-0.879858
SH3BGRL2	0.287325	0.864252
HIST1H4H	0.287325	0.990623
SRGAP2D	0.287325	-1.62258
IGKV6D-21	0.287325	-1.62263
EAF1	0.288639	0.696003
IDO1	0.288917	1.24026
PLCG2	0.290165	-0.760423
TRGC1	0.29033	-0.787073
ABCD2	0.29033	-0.942187
MAPK6	0.29075	0.693946
MDN1	0.290938	-0.759269
AC132938.5	0.290938	-1.43017
AL355032.1	0.290938	0.883869
COQ5	0.291775	-1.03793
MKRN9P	0.291775	1.22546
IL5RA	0.291775	-1.65923
PRKAR2B	0.294318	0.712387
WDR11-AS1	0.294318	1.06047
AC079921.2	0.294318	-1.63423
CST3	0.296455	0.713575
PLEKHO2	0.297696	0.699209
GLB1L2	0.297696	-1.1605
EPAS1	0.297696	0.939905
MYO16	0.297696	1.19675
TPP1	0.297696	0.708334
CDC42EP1	0.297751	0.843341
HCFC1R1	0.298761	0.760761
LINC00200	0.298785	-1.72076
MDK	0.298871	0.932514
CAMK2A	0.299006	1.29624
EHD4	0.299106	0.688422
ZNF408	0.299106	0.757415
PARP1	0.299106	-0.753268
TCEANC2	0.300211	-0.957788
TMEM63A	0.300211	-0.758091
HIST1H4E	0.300211	1.24097
STARD9	0.300211	-0.833994
LINC00494	0.300211	-1.16474
PCLAF	0.30049	1.23929
AC010615.1	0.300546	-1.49928
CNTRL	0.300546	-0.751342
GNG5	0.300546	0.702518
TFCP2	0.300546	-0.78023
TXNDC11	0.300546	0.690583
CD300C	0.300546	0.704113
CMC1	0.300546	-0.843348
FAM118B	0.300914	-1.1241
CLEC4G	0.301816	1.05075
SORL1	0.301816	-0.773373
SOGA1	0.302881	-0.842647
TRPV4	0.303978	1.05335
SMG1	0.304488	-0.761472
PDCD11	0.304488	-0.778923
SLC25A20	0.304582	-0.954636
PSME2P2	0.304654	0.821536
GPBAR1	0.305388	0.74
PRXL2C	0.305777	0.752143
AL445490.1	0.306804	1.18351
CEBPA	0.306847	0.712337
AC008403.4	0.30789	-1.63319
VSTM4	0.308227	1.15734
TRIB1	0.308476	0.693424
EEF1A1P11	0.30906	-0.869243
AL136984.1	0.30906	-1.63698
NDUFAF1	0.30906	-1.16402
WDR11	0.309651	-0.744087
EDEM3	0.309651	-0.774749
ADPRHL1	0.309651	1.17285
LINC02432	0.309651	-1.07148
PDPR	0.310006	-0.743529
HRK	0.310006	-1.18056
AC012020.1	0.310492	-1.12769
FAM225A	0.310935	1.19737
TM6SF1	0.310935	-1.10742
AC024896.1	0.310935	-1.55089
RGL1	0.311396	0.813732
HOTAIRM1	0.311396	0.85139
ERF	0.311396	0.678979
AC131212.2	0.311396	-1.33769
ITPR1	0.311396	-0.742043
TMEM165	0.311909	-0.803098
CLCN3	0.314536	-0.817307
GBA	0.314692	-1.54701
EIF1B	0.314964	0.677669
RNASE1	0.314964	1.08619
BHLHE40	0.315593	0.696536
IQCN	0.316347	0.711084
LPCAT1	0.316508	-1.05552
NET1	0.317254	0.733911
RHEB	0.317254	0.704348
KMT2D	0.317254	-0.758289
TMPRSS3	0.318129	1.12779
PGK1P2	0.318886	1.23874
ZNF831	0.320447	-0.737774
AC091153.1	0.320447	1.23537
AC064801.2	0.321936	-1.53946
ATG4C	0.321936	-1.08122
ADAM10	0.321936	-0.740785
TRPV2	0.322363	-0.743122
E2F2	0.322927	0.841612
RGS1	0.322927	0.67694
BFSP1	0.323438	-1.26973
EPHB3	0.323789	-1.41568
CDKN1A	0.325071	0.687828
HIST1H1E	0.325278	1.00417
ADGRD1	0.326473	-1.10512
PAQR4	0.326473	0.93836
RF00019	0.328742	-1.51881
PTPRS	0.329021	-0.976956
MICAL3	0.329021	-0.82101
LIMA1	0.32912	-1.01959
LRFN4	0.32912	0.831033
CD68	0.329561	1.1218
FCGR1A	0.329614	0.775196
DAZAP2	0.329614	0.694311
AL157392.3	0.329754	-1.00681
IFIT1	0.331328	0.799624
ADCY7	0.331532	-0.7362
AC003991.1	0.331883	-1.65493
NETO1	0.334971	-1.28221
TUBAP2	0.334971	1.04533
LPAR3	0.334971	-1.53656
SNRPC	0.334971	0.672928
AC093525.7	0.334971	-1.52292
CMTM5	0.334971	0.902602
IVD	0.334971	-0.760811
FFAR3	0.334971	1.16344
NEK9	0.334971	-0.727174
ITGA1	0.334971	-1.0942
CRIP2	0.334971	-0.791475
AL158071.4	0.33505	-1.51706
DHFR2	0.335126	-1.17359
GRID2IP	0.335126	-1.4277
C19orf12	0.335218	-0.813203
ZFYVE16	0.335218	-0.835208
AP003170.1	0.335218	-1.51606
CYP46A1	0.335763	-1.47901
IL9RP3	0.335763	-1.34654
AC046185.3	0.335763	-0.841891
ADGRE3	0.336001	-1.10851
NRIP1	0.336001	0.666855
LEXM	0.336001	-1.45571
ARHGDIA	0.336681	0.683792
AC055748.1	0.337085	-1.15375
ZNF77	0.339075	-1.176
AL139095.2	0.339075	0.752202
PEBP1P2	0.339727	1.13118
LMAN2L	0.339727	-1.11984
LINC00926	0.340436	-0.728651
RALBP1	0.340943	-0.73652
CYP27A1	0.340943	-0.792024
CCDC152	0.340943	-1.35026
CRIM1	0.340943	-0.915654
SERTAD3	0.341082	0.67973
ANTXR2	0.341178	-0.721965
DISP1	0.341269	-1.15336
CACNA2D2	0.342038	-0.756524
AGAP1	0.342333	-0.792118
VAMP2	0.342649	0.67771
ACVR2B	0.343631	-0.944881
USP6	0.346953	-1.53774
AC020908.3	0.3487	1.19233
HFE	0.348977	-1.09111
RPL5P34	0.349037	0.658818
IFI30	0.349037	0.731509
GRB14	0.34971	1.23146
AC138028.4	0.350605	-1.34717
ID2	0.352011	0.673229
FOXB1	0.352011	1.22033
RPSAP12	0.352011	1.08483
MAPK1IP1L	0.352011	0.669526
AL137191.1	0.352011	-1.54853
SYNM	0.352011	-0.973635
NPC1	0.352011	-0.720711
BAK1	0.352011	0.676636
CYB5R2	0.352011	1.0634
RPL7AP10	0.352011	-1.4584
ZNF780A	0.35254	-1.1444
TMEM70	0.35258	0.746123
RNASEL	0.352659	-0.927272
RGPD1	0.35267	-1.45833
INPP4A	0.35352	-0.718006
AC145098.2	0.35352	1.16788
CD3G	0.35352	-0.717842
KRT10	0.35352	-0.780503
CABP5	0.35352	1.02967
AC022149.1	0.35352	-0.745494
BTLA	0.35352	-0.924298
SGCD	0.35352	-1.17586
IRF6	0.35352	-1.35468
AC244394.1	0.353531	-1.54485
ZNF790	0.35363	-1.22024
BRI3	0.35363	0.661677
ZYX	0.3539	0.677919
PTTG1	0.354135	0.878049
UBE2SP1	0.354668	0.990044
CDC42P6	0.354668	0.661648
RPL12P12	0.354668	1.07695
FHL3	0.355013	0.693845
RPS4XP13	0.355275	1.04682
ANKRD44	0.355275	-0.721827
ADCY6	0.355624	-1.42483
NINL	0.355947	-1.11323
SCGB3A1	0.355947	-1.44902
VPS36	0.355947	-0.73851
AL627171.1	0.355947	1.19762
PLD4	0.355947	-0.734321
CCDC144CP	0.355947	-1.48721
UNC45A	0.355947	-0.751358
TBC1D14	0.355965	-0.729071
TP53INP2	0.356318	0.652575
NMUR1	0.356344	-0.821256
PPIAP72	0.356466	1.24904
MRPL27	0.357037	-0.964458
RSBN1L	0.357037	-0.780609
SDS	0.357306	0.99406
PANX2	0.358076	0.871427
AL049697.1	0.358561	-1.53226
SPTLC3	0.359754	-1.4668
GABARAP	0.36021	0.743817
PLA2G15	0.36021	0.736541
SUCLG2-AS1	0.361862	-1.29007
MCM10	0.361862	1.12237
AC127496.7	0.361862	-1.24428
ZCCHC2	0.361862	0.651433
CDC42EP4	0.361991	0.725844
AC009554.2	0.363104	-1.17901
AC007216.2	0.363104	1.17182
PARG	0.363774	-0.914924
TRIP11	0.364404	-0.768771
GATD1	0.365082	-0.771345
DDX23	0.365082	-0.70466
IGF2BP3	0.365082	1.08542
LINC01011	0.365082	0.980065
ZNF200	0.365082	-1.01729
CEBPD	0.365082	0.664192
PARM1	0.365082	-1.02019
MAPKAPK2	0.365082	0.66379
MSRB3	0.36586	1.00334
IGIP	0.36586	-1.24575
PTGES	0.36586	0.885069
RPL34P31	0.366918	1.09616
GZMA	0.367394	-0.703034
AC016876.1	0.36889	0.888011
ZNF518A	0.36889	-0.747356
SIGLEC14	0.36889	0.695691
PLXNA4	0.36889	-0.893358
LRIF1	0.369064	-1.06379
RPS26P47	0.369064	1.15646
MSH2	0.370299	-0.874394
ARL4A	0.370299	0.666967
GNA15	0.37131	0.643726
ZNF621	0.37154	-0.779627
RHBDD2	0.37154	0.645486
COBLL1	0.372487	-0.781444
AC099521.2	0.372487	-1.36481
FBP1	0.372487	0.664194
LINC00649	0.372487	-0.76868
RINL	0.372487	-0.766303
AC004906.1	0.372487	-1.37198
HIBCH	0.372487	-1.06459
SLC35F5	0.372487	-0.782107
AC026979.2	0.372487	-0.978258
AC103591.3	0.372487	-1.16511
CITED4	0.372487	0.717505
DEDD	0.372487	0.647302
DLEC1	0.372487	-0.940439
CTBP2	0.372487	-0.732474
ETS1	0.373836	-0.724806
RRM2	0.374113	0.826712
AC124944.3	0.374113	-1.08765
SLC9A7P1	0.374179	-0.875336
AC060834.1	0.374179	-1.36984
VPS35	0.374179	-0.698912
AL133477.1	0.374179	0.894871
HAMP	0.374179	1.08779
TLR10	0.374179	-1.0183
WNK1	0.374179	-0.712884
TUBB6	0.374179	0.668563
TXNIP	0.374179	0.668807
EPHB1	0.374179	-1.25935
TPD52L2	0.374373	0.648459
LINC01825	0.37507	-1.52797
CCNI	0.37514	0.660321
NRROS	0.37514	0.643936
AF131215.5	0.375301	-1.10599
THAP4	0.375301	0.656595
TYMS	0.37636	0.978045
OVCH1-AS1	0.3765	-1.11023
IL7R	0.376685	-0.715924
UBC	0.378368	0.663696
APAF1	0.38006	-0.745824
SGTA	0.381028	0.637564
AL663058.1	0.381028	1.19077
ATP8B2	0.381028	-0.699399
NT5C3A	0.381555	0.654598
AL355075.5	0.381763	-1.52105
L3HYPDH	0.38218	-0.934477
FHL2	0.38218	1.03143
AP002954.1	0.38218	0.959303
UACA	0.382617	-1.112
SUMO4	0.38288	1.11072
AC127521.1	0.38288	-1.38408
RNASE3	0.38288	1.13903
AC009570.1	0.38288	1.20161
RARA	0.383373	0.647798
RPS3AP47	0.383859	-1.25126
RNF122	0.384639	0.773555
EDN2	0.384639	1.17861
AP1AR	0.384854	-0.876828
PREPL	0.386181	-0.900681
CFAP20	0.386443	0.700401
FAM81A	0.386661	-1.41717
YWHAH	0.386793	0.634915
CRY2	0.387596	0.633502
SENCR	0.387596	0.956658
SEC22B4P	0.387596	-1.07945
ZNF2	0.387596	-1.29231
ZNF503	0.388699	0.731064
USP34	0.388699	-0.695727
C19orf66	0.388699	0.633148
C17orf80	0.388699	-1.0141
PAXIP1-AS2	0.388977	-0.893218
S1PR2	0.389361	0.808248
SUB1P1	0.389551	1.06604
SETBP1	0.389551	-0.743698
CDC25A	0.389551	1.10483
LINC00324	0.390965	-1.02888
RPS3AP5	0.391563	-0.937799
WDFY4	0.393588	-0.687699
XPC	0.39375	-0.716463
AC034102.1	0.39375	-0.685166
SNX1	0.394429	-0.684268
IRF2BP2	0.395234	0.648748
ZNF285	0.396807	-1.47702
RNF138P1	0.39692	0.987149
GOLGA3	0.39692	-0.682665
FURIN	0.39692	0.645533
COL18A1	0.397025	-0.699681
GINS2	0.397025	1.02005
CLEC2D	0.397682	-0.683818
SYT17	0.397682	-1.22124
AC011462.5	0.397682	0.832299
MAPK1	0.397682	-0.690615
IFITM2	0.397682	0.64249
SLC25A28	0.399478	0.628924
TRIO	0.399478	-0.68098
OAS3	0.400475	0.634499
AP004608.1	0.400475	-1.49514
NECTIN2	0.400475	0.677233
SNHG5	0.400601	-0.680566
AC021188.1	0.400802	-1.23144
AC024909.1	0.401237	0.9052
ZFHX2	0.401237	-1.43611
AC004889.1	0.401237	-1.18945
AL161725.1	0.401237	-0.840742
CCDC6	0.401282	0.626319
TMEM258	0.401377	-0.723627
RPL23AP82	0.401377	-1.10262
YPEL1	0.401478	-0.864633
GADD45B	0.402295	0.639816
ZNF33A	0.402295	-0.689377
PHOSPHO1	0.402674	-0.98888
CARD8-AS1	0.402714	-0.937726
IFNGR2	0.402714	0.6457
KMT2A	0.402966	-0.687343
CETN3	0.403649	-1.12491
C3orf38	0.403649	0.636122
RAB1A	0.403843	0.629442
ODF3B	0.403843	0.626846
HDAC9	0.40387	-0.761831
WNT5A	0.404502	1.11089
IKBKB	0.404502	-0.677161
ABCB4	0.404758	-1.03227
MARCKSL1	0.405064	0.624689
STXBP4	0.405661	-1.05637
AL161785.1	0.405661	-1.2042
OPRL1	0.406118	-1.24415
BTG3	0.406118	0.697969
AC092145.1	0.406118	-1.3333
AC012513.3	0.406118	-1.18467
KPNA2	0.406118	0.648671
KLHL14	0.406118	-0.982594
KCNK7	0.406118	0.882234
TMEM99	0.406118	-1.27437
GATD3A	0.406118	0.997515
LRRC37A2	0.406118	1.06786
CD244	0.406118	-0.683704
MTG2	0.406118	-0.796329
ARHGAP22	0.406118	-1.08042
FASTKD1	0.406292	-0.889112
ZNF580	0.406641	0.638342
LRRC25	0.406641	0.626662
CD22	0.406641	-0.674851
CYB5B	0.406641	-0.720821
JMJD7	0.406641	-1.31878
SCO2	0.406641	0.858415
TMEM189	0.406641	0.634845
AL365475.1	0.406641	-1.33713
OGFR	0.406641	0.62948
AC010864.1	0.406641	1.07533
PCMT1	0.406771	-0.728316
SEMA4B	0.40738	-0.677269
ESS2	0.408229	0.641974
ANKRD20A11P	0.408229	0.941969
ERI2	0.408229	-1.23826
TRAV23DV6	0.408229	-1.25678
LINC00900	0.408267	1.12401
2011-09-01	0.408267	-0.731864
EXTL3-AS1	0.408563	0.928674
SAMHD1	0.408563	-0.687671
KLF6	0.408563	0.641349
KCNMB1	0.408563	0.823809
KLRC4-KLRK1	0.408563	-1.0883
RPL17P36	0.408563	-1.04993
AC012368.1	0.408563	0.724359
ALKBH5	0.408563	0.620846
DYNC2H1	0.408563	-1.00995
DHRS4-AS1	0.408563	-0.897934
ZNF234	0.408563	-1.12631
AC010203.1	0.408563	-1.20649
CCDC200	0.409764	-1.1545
NKIRAS2	0.409764	0.618056
UQCR11	0.410665	-0.771232
NFIL3	0.410665	0.620322
GTF2B	0.410665	0.62542
KIF21A	0.410665	-0.812488
FABP5P7	0.410665	0.812055
CLCC1	0.412418	-0.951831
ARHGEF35	0.412418	-1.47066
OGDH	0.412431	-0.673659
PATL1	0.412593	0.622665
EEF1A1P22	0.412593	-1.05908
MRPS6	0.412593	-0.790467
AP000813.1	0.412865	-1.39885
PPIAP29	0.412865	0.877874
KATNBL1	0.412992	-0.834429
SSPN	0.412992	-1.42904
SMCO4	0.413327	-0.845973
NUDT16P1	0.413327	-1.08492
TTK	0.414694	1.0659
PANK1	0.415577	-1.29604
TSNAX	0.415577	-0.74009
PDE4A	0.415577	0.614818
ITPR2	0.415577	-0.670906
AC068580.4	0.415813	1.02147
PHF23	0.41585	0.692147
AL360181.3	0.416614	-1.21102
MYO1D	0.416614	-0.840476
IGKV3D-20	0.416614	-1.26546
PARS2	0.416874	-1.44278
RPS4XP3	0.416874	1.05548
DAAM1	0.416874	-0.828823
FCN1	0.417035	0.638818
SLC38A10	0.417125	-0.669069
AC010536.2	0.417125	-1.38134
IGLV3-9	0.418824	-1.2298
MICAL2	0.419344	-0.663863
RAB5IF	0.419344	0.648794
MYCBP2	0.419344	-0.67326
AC011495.1	0.419344	0.877871
RASA1	0.420931	-0.684468
AL357033.3	0.420931	-1.2418
AC025857.2	0.420931	1.02018
ZNF578	0.420931	-1.24288
DNASE1L3	0.421487	-1.25507
CXCL5	0.421508	0.841372
SLC15A2	0.421552	-0.973281
HIST1H2BD	0.422913	0.930542
ROCK2	0.422913	-0.714573
RFESD	0.422913	-1.34014
EPSTI1	0.423338	0.610494
IKZF2	0.423338	-0.707915
MAP1LC3A	0.423338	0.874027
RPSAP47	0.423401	0.6361
DEDD2	0.423748	0.615974
VNN3	0.42388	-0.951814
LOXHD1	0.42388	-1.05768
SNAPC3	0.424229	-0.816484
AC092428.1	0.424866	1.10083
TGFBR3	0.425011	-0.664203
FAM111A-DT	0.425771	-1.10759
LBH	0.4263	-0.661383
FADS2	0.426543	-0.765494
ARRDC3	0.426726	0.621464
AL359636.2	0.42726	1.10314
TTYH3	0.427622	0.623313
LINC01679	0.427622	0.911783
STX6	0.427905	-0.74654
KCTD11	0.427905	0.803706
VPS13D	0.427905	-0.660143
FHIT	0.427905	0.643316
WLS	0.427905	-0.83552
TOB1	0.427905	0.61696
AC090686.1	0.429837	-1.33284
AC009318.1	0.430383	-1.04553
DEGS2	0.430383	-1.35202
HSP90AB3P	0.430383	0.761471
ZNF703	0.430383	0.605728
PTMAP4	0.430383	-0.894496
CCNE1	0.430383	0.839237
CLEC12A	0.430383	-0.658389
DBF4	0.430383	0.620428
ZNF137P	0.430383	-1.2081
RPE	0.430383	-0.93893
ITK	0.430383	-0.669121
MAFG	0.430383	0.60766
NUTM2E	0.430383	1.11405
POMK	0.430383	-1.05905
IL4I1	0.431325	0.801471
DRAXIN	0.431368	-1.02479
RHEBP2	0.431479	1.07573
SLC9A1	0.432293	0.604596
UTP6	0.434014	-0.727808
AC003072.1	0.434014	-1.18611
N6AMT1	0.434014	-1.12093
HOXA-AS2	0.434014	1.06249
CARD19	0.434014	0.604717
ZSCAN20	0.434911	-1.29264
CIR1	0.435371	0.603709
SDHCP2	0.435371	-1.1938
ZDHHC12	0.435371	0.622942
HEATR5B	0.435371	-0.652827
VPS37D	0.435371	1.00068
IGKV1D-16	0.435794	-1.29332
NCALD	0.435937	-0.766387
RBL2	0.435937	-0.665042
CBX1	0.435937	-0.725334
PSMG3-AS1	0.435937	-0.990438
EFNA5	0.435937	-1.40062
HSPA9P1	0.435937	0.960736
TTLL12	0.43598	-0.711931
HSBP1	0.436906	0.602
ERBB2	0.43795	-0.771227
SOD2	0.43795	-0.667887
RPL26P19	0.43799	0.613459
NIPAL3	0.43897	-0.66821
AC015726.1	0.43897	-1.18548
MMD	0.43979	0.612751
SLC7A1	0.43979	-0.665419
ZNF385D	0.43979	1.04652
SHPRH	0.43979	-0.74186
HERC1	0.43979	-0.659808
EIF3LP2	0.440109	1.04602
AP001469.1	0.440109	-1.43122
AL731557.1	0.440542	0.979786
FAM124A	0.440542	1.12038
GIMAP4	0.440694	-0.649192
IGKV1D-39	0.441272	-1.34755
NRXN2	0.441272	-1.22549
GPT2	0.441272	0.916761
PSTPIP2	0.441273	0.629804
RASSF4	0.441273	-0.648233
FTL	0.441516	0.625824
TMEM19	0.441694	-0.770916
RBM12B	0.441694	-0.830393
HIF1A	0.441694	0.619155
ATP5F1EP2	0.444399	0.944115
EXOC5	0.444834	-0.669898
HDGF	0.444848	0.608243
AC119044.1	0.44492	0.729428
CD19	0.44492	-0.687002
HAPLN3	0.44538	0.597247
ZFHX3	0.44538	-0.680892
BACH1	0.44538	0.608733
ING4	0.44562	-0.737088
FAM222B	0.445837	0.637107
AL133259.1	0.445837	-1.32133
NPM1P6	0.445876	0.787469
ANKIB1	0.446254	-0.659115
NMNAT1	0.446254	-1.05791
RIMKLBP2	0.446254	-1.25913
MLANA	0.446254	-1.12204
USP18	0.446287	0.85682
CCNA2	0.446287	0.90503
E2F1	0.446287	0.794253
NPC2	0.44757	0.604211
UQCRHL	0.448112	0.671001
HOMER3-AS1	0.44845	1.01914
TSPO2	0.44845	-1.37875
AQP10	0.449118	0.955901
AL356276.2	0.449356	1.06916
LINC00402	0.449356	-0.807872
ZNF660	0.449356	-1.21811
PSTPIP1	0.449356	-0.643489
ZNF252P	0.450776	-0.844404
PTPRN2	0.450794	-0.919118
MYO18A	0.452143	-0.64377
AC001226.2	0.452194	-1.07012
SLC3A2	0.452691	0.600166
TMEM154	0.453743	-0.657706
DDX17	0.453743	-0.664146
AP004245.1	0.453966	1.06711
SNAP23	0.453966	-0.690286
TPBGL	0.45449	0.897304
AL137779.2	0.455604	-1.37185
AC087633.2	0.455749	0.732395
FBXO7	0.455749	0.601745
USP53	0.455749	-0.70352
MYO1E	0.455749	-0.798643
TNFSF12	0.455749	0.603554
GAB2	0.455749	0.601243
SVIL2P	0.455749	-1.19492
MBP	0.455749	-0.649996
ZNF678	0.455749	-0.864264
SUMO1	0.455749	0.591421
PNKD	0.456178	0.591702
MAP1LC3B	0.456178	0.6002
ACTR2	0.456178	-0.657743
LMNA	0.456178	0.591362
RNY1P13	0.456178	-1.29766
OSER1-DT	0.456539	-1.00787
FTH1P3	0.456547	0.8669
AC018695.9	0.456634	-1.49595
ATG7	0.458245	-0.714872
RAB4B	0.458245	-1.02704
U2AF1	0.458245	0.649805
ZC3H12A	0.458245	0.60079
FAM177B	0.458249	-1.18721
ULBP2	0.45905	1.00271
SEPT7P6	0.459595	0.988106
AC023424.3	0.459595	1.06997
TMEM273	0.459595	-0.798067
IKBIP	0.459595	-0.907074
TGFA	0.459595	-1.00945
COX10-AS1	0.459668	-0.830985
DNASE1	0.459668	-0.712485
AL590326.1	0.459731	1.08856
KLHL23	0.459731	-1.34781
RAB43	0.459731	0.666989
RNF219	0.459731	-0.916777
PTGES3P3	0.459918	0.847958
CCDC144A	0.460626	-1.13864
MCM3	0.460718	-0.686379
ACTL6A	0.461029	-0.768913
KAZALD1	0.461712	0.984473
GALNT8	0.461743	-1.28652
LPXN	0.461743	-0.637243
AL080317.3	0.462234	-1.42291
SLC27A4	0.462234	-0.757229
RNASE4	0.462234	0.980109
AC093726.2	0.462765	-1.31521
LINC02446	0.463577	0.68859
AC079140.2	0.46382	0.898485
JRK	0.46382	-0.775452
RBM27	0.46382	0.605194
BX323046.1	0.464224	1.05818
TOMM40L	0.464224	0.677756
MIR7848	0.464224	-1.41827
ANXA6	0.464224	-0.64751
TMTC1	0.464772	0.80787
LPAL2	0.464772	-1.0273
ANKH	0.464772	-0.632503
VEPH1	0.464772	1.03003
TMEM40	0.464772	0.833463
GCDH	0.464772	-0.734841
PODN	0.464772	-1.02131
FAXDC2	0.464863	0.693379
SNHG25	0.46513	-1.1336
LINC-PINT	0.46534	0.630043
KLHDC4	0.466449	-0.631745
LIX1-AS1	0.468541	-1.10642
COX6A1P2	0.468541	0.609167
CDC6	0.468736	0.967461
CDK2AP2	0.469597	-0.650338
MOB4	0.469597	0.609046
ELL2	0.469597	0.583391
SOX30	0.469597	-1.33522
VAV1	0.469597	-0.630361
TRPM2	0.469617	-0.711575
CCDC71L	0.47011	0.583289
SLC25A17	0.470584	-0.899501
AL359183.1	0.471071	-1.28538
C9orf64	0.471446	-1.02379
RAB27A	0.472113	-0.629084
CHKA	0.472301	0.649708
RN7SKP173	0.472378	-1.31888
AL031778.1	0.473863	-1.25128
NUDT9	0.473863	-0.855404
IGLV6-57	0.473863	-0.910432
FASLG	0.473863	-0.934751
AL353597.3	0.473863	-1.05337
CD300A	0.473863	-0.627394
FAM238C	0.473863	-1.29172
AC099560.2	0.473863	-0.639308
RASA4DP	0.473863	0.994676
TRAV12-2	0.473863	-0.997066
ARHGEF28	0.473863	-1.19444
RELB	0.473863	0.584838
FAAHP1	0.474452	-1.02801
ZNF219	0.475332	0.675325
PAAF1	0.475332	-0.880319
NAPA	0.475332	0.580681
CEP89	0.475332	-0.867552
ATP6V1C1	0.475332	-0.681538
AL009179.1	0.475332	-1.21882
MAVS	0.475332	-0.626016
SNTB2	0.475332	-0.723024
CLIP3	0.475332	0.904295
LIPC	0.475332	0.960651
NEDD4	0.475332	-0.900868
HDAC10	0.475332	0.718114
ITM2B	0.475476	0.600223
IGLL5	0.475476	-0.942151
SETDB2	0.475777	-0.689629
RPS15A	0.475777	-0.641858
AL353763.1	0.475815	-1.35663
EOMES	0.475952	-0.67155
TGFB1	0.476224	0.6009
HENMT1	0.476224	-0.739329
DGKH	0.476224	-0.726939
AC003102.1	0.476224	0.680577
ANKRD9	0.476224	0.681483
AHCYL2	0.476224	-0.711641
SELL	0.476224	0.597195
RPP40	0.476224	-1.24823
SLC44A5	0.476749	-1.17961
AC034236.1	0.476782	-0.636044
RESF1	0.476782	-0.634804
AL390066.1	0.476782	-1.21649
LINC02580	0.476787	-1.11769
FBXL3	0.476787	0.578211
IGSF9	0.476787	1.08268
GLI3	0.476787	-1.20934
USP28	0.476787	-0.650655
PDZK1P1	0.476787	-1.29357
SIAH2	0.476862	0.577837
PPP1R9A	0.477072	-1.11834
FBRS	0.478128	0.593606
PPP1R3B	0.478128	0.610381
TRDV2	0.478128	-0.90591
CDCA7L	0.479009	-0.754342
AC068050.1	0.479009	-1.15967
TCL6	0.479009	-0.990595
VASH1	0.47913	-0.645919
AL731571.1	0.479524	-1.00292
AC124283.4	0.479524	-1.3026
AL049840.1	0.479662	-0.931265
TTC37	0.479662	-0.628493
ADORA2B	0.479662	0.823637
TUBA1C	0.481017	0.607683
BLOC1S3	0.481059	0.635853
AC022075.1	0.481059	-0.763461
PXDC1	0.481059	0.852069
ZNF501	0.481059	-1.23076
MYCT1	0.481059	1.05759
ENAH	0.481059	-1.25602
AL031283.1	0.481059	-1.10004
LZTS1	0.481059	-1.12479
PTPRB	0.481059	-1.22745
CREBL2	0.481059	-0.639657
GLIS3	0.481105	0.924063
TGFB1I1	0.481105	0.920847
MITD1	0.481105	-0.753446
SPSB2	0.481775	-0.871553
RCOR1	0.482313	0.574302
TTC22	0.482313	-0.819929
WDFY3	0.48283	-0.645967
AC040169.3	0.48283	0.871437
TREML3P	0.48283	0.884598
USPL1	0.48283	0.57311
AC138649.2	0.483863	1.03557
HCK	0.484077	-0.625747
CKAP4	0.484109	0.577593
RBM7	0.484254	0.597161
ZG16B	0.484992	0.939421
ZNF146	0.485499	-0.632794
AC090948.1	0.485499	0.717078
ZNF786	0.485499	-0.865257
BLNK	0.485499	-0.782324
EGFL7	0.485499	0.885229
AL158071.3	0.485714	-1.19318
KLF2	0.485714	0.593328
MGAM	0.485714	-1.06884
GUSBP2	0.485714	-1.2346
TMIGD3	0.485714	1.06385
ABTB2	0.486112	0.782799
AC092645.2	0.486192	-1.12983
IL1RN	0.48637	0.578912
CLIC4	0.487277	0.570983
BCL3	0.488131	0.582721
SELENON	0.488889	0.572034
MEFV	0.488889	-0.635495
CPVL	0.488889	0.581177
AC099336.2	0.488889	-0.61465
U2AF1L4	0.488908	0.581045
PADI2	0.489218	-0.644857
ANKRD18A	0.489218	-1.16676
GLUL	0.489545	0.589365
CRACR2A	0.490345	-0.647848
AC007342.4	0.492365	-1.25318
LMNB1	0.492686	0.585422
CALM3	0.493163	0.58356
KMT2C	0.494204	-0.623474
TDRKH	0.495322	-0.906586
AP003498.1	0.495322	-1.23247
AC020915.3	0.495384	-1.07502
ICAM1	0.497352	0.576142
RPS4XP14	0.498059	0.931262
CCR1	0.49807	0.576308
AC025917.1	0.49807	-0.98939
CAMSAP1	0.49807	0.568621
OLR1	0.49807	-0.846251
BIRC6	0.49807	-0.618107
ZNF404	0.49807	-1.2799
KRT17P2	0.49807	-1.43088
C2orf15	0.49807	-1.24612
AC012354.2	0.49807	0.83972
SLC43A2	0.49807	0.664398
GABARAPL1	0.49807	0.574354
PCSK7	0.499178	-0.613763
TMEM79	0.499178	-0.921349
GAPDHP60	0.499178	1.01344
ASH2L	0.499178	-0.647394
C5AR1	0.499178	0.584306
PSD4	0.499178	-0.619437
PIEZO1	0.499178	-0.621243
ZNF331	0.499178	0.567489
NME4	0.49943	0.588541
DNAJB5	0.49943	0.741712
ZNF607	0.499867	-1.03853
FSCN2	0.499867	-1.24585
CEP78	0.499867	-0.617583
HSPE1P18	0.499867	-1.39358
AC015911.4	0.499867	-1.03612
RXFP2	0.50006	-1.1383
AC066613.1	0.50006	-0.987761
LINC01088	0.500149	1.04827
SPDEF	0.500149	0.990574
SPTAN1	0.500819	-0.620043
ACSL3	0.500819	0.571162
RGS6	0.501797	0.883482
DYNLL1	0.501797	-0.653143
PCBP3	0.501797	0.883187
HOMER1	0.501797	-1.05409
CES1	0.501797	0.893159
PIBF1	0.501967	-0.75498
NFKBIA	0.502482	0.585674
KLF10	0.503037	0.576534
CDC45	0.503282	0.942004
MAPK7	0.503616	0.5634
ARC	0.504566	1.00013
COG6	0.504841	-0.79101
IGKV2-24	0.505945	-0.923117
OXTR	0.505945	1.00116
TMEM107	0.505945	-0.876373
ATP6V1D	0.505945	-0.749555
AC111182.1	0.505945	-1.29884
DOK3	0.505945	0.566562
ERAP2	0.505945	-0.607207
SPEF2	0.505945	-0.854839
RF00017	0.505945	1.021
TMED7	0.505945	0.561037
IGKV6-21	0.505945	-1.20959
AC009065.8	0.505945	-1.25356
RBM28	0.505945	-0.650405
PPP1R15A	0.505945	0.580096
AP003065.2	0.505945	0.798908
AC026124.2	0.505945	0.841158
AC109460.2	0.505945	-0.786123
C6orf201	0.50685	-1.24483
RHOT1P2	0.50687	1.06613
ZNF141	0.50687	-0.704104
PDIA3	0.506915	0.572723
ZBTB43	0.506915	0.560953
FAM111A	0.506915	-0.603176
PATL2	0.506915	-0.609289
AC020658.5	0.506915	-1.12849
AC011246.1	0.507958	-1.29253
MYO9A	0.508383	-0.629874
CPLANE1	0.508383	-0.786766
FAM111B	0.508383	-0.878346
B4GALNT3	0.508388	-0.994681
MAGI2-AS3	0.508388	0.894358
HOPX	0.508726	-0.634582
THRA	0.508726	0.561234
PTPRC	0.508726	-0.624135
CDA	0.508726	0.578325
AL391095.1	0.508726	-1.27694
MAP4K3	0.508726	0.616935
WDR86-AS1	0.508726	-0.93784
NTHL1	0.508726	-0.90193
SLC6A4	0.508726	0.964312
POLR1A	0.508726	-0.619943
AL132780.1	0.508726	-1.21083
PCMTD1	0.508726	-0.623283
CCDC61	0.508726	-0.798575
UBR4	0.508818	-0.61287
IGLV3-27	0.508818	0.974038
YIPF4	0.509112	-0.679457
KL	0.509281	-1.26211
TRAV38-1	0.509766	-1.13675
RBM38	0.5101	0.575032
DPY19L1P1	0.5101	-1.10527
MIDN	0.510488	0.57406
ESYT1	0.510712	-0.605711
KDM8	0.511261	-0.832715
GPR162	0.511261	-0.800196
ZBTB38	0.51133	-0.599412
CYSTM1	0.51133	0.710885
HLA-DRB1	0.51133	-0.901169
SZRD1	0.51133	0.566262
ATP5PBP7	0.51133	-1.24665
FAM95C	0.51133	-1.18733
LAMA5	0.51133	-0.731715
ARL10	0.511344	-0.813407
C16orf54	0.511608	0.556986
ZNF133	0.511991	-0.896422
STARD5	0.511991	0.834434
RPA1	0.511991	-0.598062
UBN2	0.511991	-0.642429
CD80	0.512937	0.885265
AF064858.1	0.513091	0.940569
MT1XP1	0.513091	0.954385
AC068631.3	0.513285	-0.921063
COX7C	0.513285	-0.599576
MTMR11	0.513722	0.601131
NLRP6	0.513872	0.683552
NYNRIN	0.514235	-1.10219
PDZK1	0.515277	-1.25213
RPL3P4	0.51595	-0.615242
ZNF397	0.516245	-0.748346
MTCO3P12	0.516771	0.711847
AL158212.5	0.516771	-1.20986
SDHCP4	0.516771	-1.10736
BZW1P1	0.517158	0.973266
APMAP	0.517158	-0.599975
ZNF66	0.517158	-1.23955
ABHD12B	0.517406	-1.21903
CACNA1H	0.517666	-0.844447
AC093525.8	0.517674	0.673452
TRRAP	0.517674	-0.600301
ATP6V1F	0.517674	0.554056
VN1R83P	0.517732	-1.26279
AC007878.1	0.51806	-0.984158
SIRPD	0.51835	0.928061
SPN	0.519003	-0.602794
POMC	0.519003	-0.962328
ACOX3	0.519003	-0.811771
KLRC4	0.519003	-1.0059
ALDH18A1	0.519003	-0.667639
STK39	0.519097	-0.648222
TPX2	0.519097	0.820858
RAPH1	0.519097	0.6808
DPY30	0.519097	-0.774827
MFSD12	0.519128	0.55253
ELOF1	0.519164	0.55756
ELOVL7	0.519659	0.834904
RMDN1	0.519659	-0.642668
PAFAH1B2	0.519659	0.551476
AC125807.1	0.519659	-1.01276
TSHZ1	0.519659	-0.592961
AC125437.1	0.519659	0.889859
AC010319.4	0.519659	1.01603
CSRNP1	0.519659	0.567317
GREM2	0.519659	-0.998059
TNNT3	0.519709	0.753341
RHOA	0.519709	0.57127
CAD	0.519709	-0.615059
KRI1	0.51989	-0.593877
ENTPD3-AS1	0.520287	-1.11008
KLRA1P	0.520287	-0.878089
ALMS1	0.520827	-0.614688
PRDX6	0.520827	0.551051
PSMD10P1	0.520827	-1.05186
SELENOP	0.520827	-1.25701
AC138392.1	0.521406	-0.767112
CYB5R3	0.521671	0.558168
WASH5P	0.521785	-1.03098
RNF146	0.521785	-0.658918
LSS	0.523272	-0.878655
LCP2	0.523272	0.56272
TIFAB	0.523272	-1.2159
RHOG	0.523272	0.561311
BAG3	0.523272	0.55456
RAD50	0.523272	-0.94063
GEMIN7-AS1	0.523272	-1.16835
SAMD10	0.523272	0.621919
ZNRF2P1	0.523272	-1.04732
ADRM1	0.523272	0.549311
NLRP3	0.523272	0.560726
CRIP3	0.523513	-1.02198
EXTL2	0.523513	-0.980659
POLR3A	0.523513	-0.677994
ADAM22	0.523513	-0.924027
NCAM1-AS1	0.524137	-1.15769
TBC1D31	0.524137	-0.764771
TRAPPC3L	0.524556	1.01354
AL713852.1	0.524556	-1.18713
BRD8	0.524644	-0.662481
EEF1A1P1	0.524795	-0.854109
ADGRG6	0.524795	-1.18687
FAM53C	0.524795	0.547951
VPS13A	0.524795	-0.588013
MPZ	0.524795	0.814074
KCNA2	0.524795	-0.997187
IER5L	0.524795	0.622309
DRAP1	0.524795	0.547647
FAM173A	0.524795	-0.725644
AC068722.2	0.524795	0.966327
GNA13	0.524795	0.563411
LIPN	0.524795	-0.869021
GRAMD4	0.524795	-0.607699
PFN1P6	0.524795	-1.32129
UCHL5	0.524795	-0.644767
RSF1-IT2	0.524795	0.966901
RNF11	0.524795	0.549371
SPRED2	0.524795	0.663209
AKAP6	0.524795	-1.01783
CKLF	0.524795	-1.01591
AC017104.6	0.524795	-1.12171
AC073195.1	0.524795	1.01948
THRAP3P1	0.524795	-1.18853
AC120114.3	0.524795	-0.973056
VPS18	0.524795	0.548239
MPRIP	0.524795	-0.596968
RCE1	0.524795	0.565262
RPL35P1	0.524795	0.807541
AL021155.2	0.524795	0.806495
SPECC1	0.524795	-0.643484
LRRC8C	0.524795	0.547857
IGSF9B	0.524795	-0.851462
FEZ1	0.524795	-0.850225
AC025594.2	0.524795	0.877665
AC245100.8	0.524795	0.704146
TRBJ1-6	0.524795	-1.10087
ZBTB7A	0.524795	0.556354
MKRN1	0.524795	0.555575
[truncated: 14,950 more rows]

## Sheet: S2 rMPE vs Tol DE
Supplementary Table 5 S2. Significant differentially expressed genes identified in PBMC of resolved MPE vs tolerant cases
ID	Pvalue	logFC
IGHA2	1.47008e-113	-9.72274
SERPINB2	3.40161e-71	4.36584
MTND1P23	3.04101e-51	3.69803
CCL7	5.24344e-41	3.44836
SERPINB10	2.83065e-28	4.05077
CXCL3	4.63104e-27	2.57789
TFPI2	4.63761e-24	5.64484
CCL2	8.0912e-24	2.36318
MET	6.8137e-22	3.68256
UTS2	5.33297e-21	-3.52392
LILRA2	9.82551e-21	-6.06881
IGKV1D-17	1.37517e-20	-4.54075
CXCL1	2.62242e-20	2.31297
HIST1H1E	1.58369e-19	-3.73711
TRDV2	5.40031e-19	-3.40102
CXCL2	2.33118e-17	2.01592
INHBA	2.24783e-15	2.8573
PHLDA1	5.3803e-15	1.86242
SLC4A1	4.60407e-13	-2.77644
IL6	1.10688e-12	1.86231
VEGFA	4.01256e-12	-1.71875
SEMA6B	4.5406e-12	2.00607
SPP1	1.42565e-10	3.16328
HIST1H1D	1.96446e-10	-3.41789
CTSL	2.18799e-10	1.5578
RASAL1	3.74293e-10	2.7563
IL1R1	4.28623e-10	1.69686
CXCL10	7.63614e-10	-2.46577
SDC2	2.51742e-09	1.72395
HBA2	2.6071e-09	1.49406
DCSTAMP	3.74819e-09	2.71346
KLK1	4.05686e-09	2.24044
SELENBP1	1.62118e-08	-2.68949
SLC7A11	1.65399e-08	2.08191
F3	2.36252e-08	1.79286
CXCL8	3.30858e-08	1.44357
CAMK2A	3.30858e-08	2.64396
JCHAIN	4.06518e-08	-1.4065
HLA-A	4.70577e-08	1.56436
ITGAD	6.21385e-08	2.34673
MRPL45	8.41417e-08	3.11058
HBD	1.08558e-07	-2.67789
CXCL5	1.11352e-07	1.8756
IGKV2-29	2.05171e-07	-2.19212
SNAI1	2.21623e-07	-1.49853
AL590822.2	2.75741e-07	2.49485
CASC8	3.57684e-07	-2.62729
ROR1	3.70735e-07	2.42553
LUCAT1	3.82706e-07	1.39697
SERPING1	4.12469e-07	-1.31768
LILRB1	5.26925e-07	-2.22679
AC010980.1	6.59705e-07	2.91659
HEY1	2.21167e-06	2.14835
HIST1H1C	2.27416e-06	-1.4027
CA1	2.60501e-06	-2.21922
ANKRD22	2.887e-06	-1.82762
SPSB1	3.92283e-06	1.46638
ITGB8	4.20031e-06	2.16026
TMEM176B	5.89978e-06	-1.20661
VGF	7.38152e-06	2.20208
RPS20P14	1.23215e-05	1.28728
IGKV1D-13	1.69057e-05	-2.45716
MYL4	2.23752e-05	2.14317
LCN8	3.42613e-05	2.13508
IL1A	3.49189e-05	-1.43082
APOBEC3B	4.17313e-05	-1.51593
LINC01619	4.47601e-05	1.33623
EGR3	4.47601e-05	1.10627
OSM	4.47601e-05	-1.1217
MMP19	4.68928e-05	1.5963
AC116347.1	5.95802e-05	-1.28515
AHSP	6.68705e-05	-2.25914
AC023157.1	6.68705e-05	-1.66772
HS3ST1	7.91467e-05	1.64787
IGKV2-30	8.05355e-05	-1.52818
IGKV5-2	8.11611e-05	-2.07476
IGKV1-12	9.85696e-05	-1.78318
AC091173.1	0.000119547	2.00511
FN1	0.000131235	1.40644
CLEC5A	0.00017433	1.24432
IGLV3-10	0.000189316	-1.75142
CSMD1	0.00021287	-2.04732
LILRB2	0.000213892	-1.204
CLEC10A	0.000213892	-1.15501
IFITM3	0.000213892	-1.07292
AC092490.1	0.000215737	1.64922
AC133134.1	0.000288005	1.65307
IGKV4-1	0.000298037	-1.10609
PPARG	0.000298553	1.5658
IQSEC3	0.000315554	1.70453
MEG3	0.00040653	1.46824
FABP5P7	0.000415867	1.3299
PTGS2	0.000415867	-1.02895
TMEM176A	0.000430042	-1.03792
SLC1A7	0.000467956	-1.48115
CDCP1	0.000527492	1.31241
RPS9	0.000527492	1.63338
CCL20	0.000556207	-1.21984
LINC01010	0.000556753	1.95914
IGKV1-6	0.000567313	-1.558
AC020916.1	0.00060047	-0.992261
HLA-DQA1	0.000612509	-1.10237
BTBD11	0.000617059	1.01257
AL023802.1	0.000657985	1.79055
MGAT5B	0.000726552	1.83761
PAX8-AS1	0.000794645	1.1209
IGKV1-5	0.000874383	-1.07338
TRDC	0.000874383	-1.03988
AGPAT1	0.000874383	-1.60946
SIGLEC1	0.000879495	-0.971956
RHBDF1	0.000879495	1.76585
HLA-DQB1	0.000949571	-1.02258
TEX45	0.000957486	-1.27534
PHF1	0.00107863	1.5301
LINC02470	0.00114685	-1.95168
SIAH3	0.00116917	1.63687
FUT3	0.00119157	1.75548
TRGV9	0.00125471	-1.31297
AL109615.2	0.00127755	-1.64402
ABO	0.00127868	-1.37401
GJB2	0.00127868	1.6732
THNSL2	0.00161795	-1.56095
LRFN2	0.00175195	-1.82077
LAMB3	0.00204349	1.07659
MFSD2A	0.00218614	1.02339
GEM	0.00236621	1.38912
BAIAP3	0.00236621	-1.01071
SCARB1	0.00260421	-1.08977
IER5L	0.00316003	-1.03755
DOCK4	0.0031997	1.2974
SMAD7	0.00365177	-0.900156
TINAGL1	0.0040292	1.62356
IGKV2-24	0.00425723	-1.35161
GRASP	0.00451556	-0.897326
AC004130.1	0.00459869	1.7944
TNFRSF17	0.00465233	-1.54304
IGLC3	0.00488023	-0.879558
TRGC1	0.0052321	-0.905244
AC105046.1	0.00526881	1.19872
AC009133.2	0.00534384	-1.98397
ATF3	0.0056582	-0.868744
TRAV13-1	0.00567647	1.209
DGCR6	0.00590974	-1.89219
PARD6G	0.00596161	1.44994
LRRC32	0.00596665	1.09836
IGKC	0.00601434	-0.887898
IGLC2	0.00687924	-0.860995
CYP4F29P	0.00713864	-1.22563
NR4A1	0.00715548	-0.872762
KCNJ2	0.00730251	-1.25137
FOSB	0.00815742	-0.877308
RBKS	0.00872607	-1.02528
ALPK2	0.00872607	1.50381
KLF4	0.00872607	-0.86053
AL450998.1	0.0092742	0.840396
ANKRD34B	0.00955686	-1.67306
OSR2	0.00955686	-1.67647
IGKV1D-39	0.00955686	-1.77105
CD24	0.00955686	-1.17185
IGLV3-21	0.00957526	-1.08706
FIBCD1	0.00982086	1.61687
HBEGF	0.0110027	-0.837384
DHRS9	0.011299	1.2517
LINC00200	0.0114035	1.51913
ACKR3	0.0119091	-1.17046
MAFA	0.0130696	1.34274
NPM2	0.0136477	1.51317
ICOSLG	0.0140224	-1.01035
AL645929.3	0.0145823	1.39685
COCH	0.0148845	-1.37752
IL1RL2	0.0154531	1.42167
IGKV3-11	0.0159223	-0.93582
CD276	0.0166562	1.56271
ZEB1	0.0170541	0.791048
ZFAT	0.0180466	0.939429
AC139495.3	0.0184108	1.1541
EDNRB	0.0184108	1.34404
HHLA2	0.0192438	1.45302
PLEKHD1	0.0192438	1.34446
IGKV3D-15	0.0194504	-1.63117
FOLR3	0.0199407	-0.908749
SPTBN4	0.0200579	1.4072
AL158071.3	0.0207568	-1.51595
LTF	0.0207568	-1.49816
LGALS2	0.0207568	-0.81564
PLEKHG1	0.0212132	0.861748
PODN	0.0218828	-1.25353
GBGT1	0.0220812	-1.01915
SIGLEC17P	0.0221527	-0.963553
IGLON5	0.0223789	1.42591
SSPN	0.0226839	-1.67334
GTF2H2B	0.0241355	1.47785
SDS	0.0241355	1.19183
ELFN1	0.0241355	1.50072
NTN4	0.0247095	-1.35578
SIGLEC11	0.0248681	-1.457
EDN1	0.025193	1.22995
EREG	0.0255178	0.770692
PMP22	0.0256151	-1.21309
ADGRA2	0.0256151	-0.964527
AL158071.4	0.0256588	-1.56185
IGKV1-16	0.0256588	-1.14963
DBNDD1	0.0256588	-1.13707
NRG1	0.0256588	-0.90893
ZHX2	0.0260245	0.776219
IFIT3	0.0270354	-0.788845
CLEC12A	0.0272113	-0.767479
PROK2	0.0280682	-0.9959
IGKV6D-21	0.0281861	-1.59881
FAM43A	0.0282628	-0.888022
SH3RF3	0.028623	1.02317
IGLV4-60	0.028623	-1.39465
SMG1P4	0.0286847	-1.39429
AK8	0.028825	-1.56017
LINC01291	0.0303946	1.11654
SPRY2	0.0338892	0.880293
AP005018.2	0.0341026	-1.53163
CCDC80	0.0354073	1.37094
TDRD9	0.0354073	-1.09797
RGS16	0.0365824	-1.01633
GPRC5D	0.0412137	-1.50245
ASPH	0.0418928	0.757801
IGKV3D-20	0.0441696	-1.38122
CDKN1A	0.0441696	-0.749887
ARHGAP8	0.0444905	1.20036
SGCD	0.0450662	-1.17814
NTSR1	0.0450662	-0.969255
ID1	0.045629	-0.98899
SIK1B	0.045629	-0.728982
GPR15	0.0463695	-0.906518
KIF7	0.0471361	-1.29562
ZNF467	0.047403	-0.725703
GIMAP5	0.0474248	0.851761
RASD2	0.0507013	-0.997292
AC008736.1	0.0514412	1.42406
AL118508.2	0.0542798	1.22046
ACVRL1	0.0558178	-1.26959
HP	0.0583182	-1.05314
CT75	0.0637045	1.41056
CYP2S1	0.0640147	-0.829316
CISH	0.0662361	-0.797547
BST1	0.0662361	-0.703636
SYNPO	0.0662361	-0.849386
SLC2A14	0.0665906	-1.18408
FES	0.0665906	-0.702072
AP003071.5	0.067897	1.24687
MYO1C	0.067897	0.707825
ACCS	0.0689338	-0.73957
AC009974.1	0.0695122	1.31942
CRIP2	0.0700624	-0.758271
AL691447.2	0.0700624	-1.44539
SMAD6	0.0707086	-1.11793
IGLV6-57	0.0722735	-0.999741
CCDC71L	0.0722735	0.688496
AGAP7P	0.0722735	1.14894
AC092683.1	0.0741094	-1.05497
RTN1	0.0748397	-0.762188
LINC02520	0.0754893	-1.2166
MRC1	0.0756357	-1.09577
RHBDL3	0.0769013	1.31747
DES	0.0781375	-1.25535
PATL2	0.0785427	0.687735
AL731557.1	0.0785427	1.1366
PYGL	0.0798638	-0.688443
AP001189.1	0.0818861	0.762946
PLEKHF1	0.0828729	-0.747984
SERPINE1	0.0851764	-0.937705
ARSI	0.0871898	1.11538
AC093700.1	0.0914624	-1.38338
SCD	0.0935669	-0.826145
MYO7B	0.0951468	-0.927556
PRSS30P	0.0958423	-1.01623
LHFPL2	0.0958423	0.688013
AL356535.1	0.0958423	0.831712
IL18	0.0958423	-0.880553
IGLV2-18	0.0970405	-1.11754
MZB1	0.0974049	-0.779126
JAG1	0.0980032	-0.787989
DYSF	0.0995214	-0.670125
EOMES	0.100521	0.70836
TRBJ2-3	0.101805	-1.28772
TGFBI	0.103579	-0.684041
IGKV2-28	0.104249	-1.11961
AL121992.2	0.105046	1.25114
FCER1A	0.106644	-0.783418
DDX11	0.107627	0.701707
KANSL1	0.107627	-1.2726
SEC14L2	0.107627	0.790023
CMKLR1	0.112897	-0.789969
SOD2	0.113222	-0.675472
MEFV	0.113222	-0.68043
HSPA12B	0.113222	1.12659
PWP2	0.113222	1.02304
LAMB2	0.113418	-0.920908
BATF2	0.113418	-1.07107
LIPC	0.11602	1.09709
PRRC2A	0.117604	1.10608
SAXO2	0.117906	1.20256
AC253572.2	0.118234	-1.06327
LYZ	0.118234	-0.683099
TFPI	0.119081	1.226
ARHGAP22	0.122079	-1.02609
BCAR3	0.123158	0.994631
NOCT	0.124289	-0.732846
HLA-DRB5	0.124647	-0.6603
C15orf48	0.128552	0.861148
CXCR2P1	0.130434	-0.680964
AL645929.1	0.132731	1.18081
HBA1	0.132831	0.663355
RAPH1	0.132868	0.792554
THBS1	0.133541	0.662202
JUN	0.133572	-0.668086
CLEC4F	0.13473	-1.07688
PHLDB1	0.136361	0.987483
IRS2	0.137267	-0.653512
MYLIP	0.137267	-0.647534
NRIP3	0.137267	0.71339
AP001542.3	0.137533	-1.24292
PDK4	0.137533	0.724482
CD163	0.137533	-0.640665
ANKRD20A11P	0.138419	-1.01995
RNF152	0.14001	0.842224
IL17RC	0.14001	-0.851137
KIF26A	0.14001	-1.20077
GPR27	0.144038	-0.844042
COL4A2	0.144038	1.2406
CXCR1	0.146345	-1.02072
PLB1	0.146345	-0.744228
CD1C	0.147476	-0.753918
AC136475.1	0.147476	-0.896677
IFI44L	0.147476	-0.634012
SEMA3F	0.147501	0.9357
NABP1	0.150158	0.633443
GRK5	0.152013	0.628412
ANK3	0.154681	0.724584
AC104046.1	0.154681	-1.1744
PLAAT2	0.154681	-1.26791
MAP3K7CL	0.154681	0.651381
IFRD1	0.154681	-0.634889
AGAP12P	0.154681	-1.2217
IL6R-AS1	0.161234	1.08351
LPL	0.161609	1.00124
NR4A2	0.163759	-0.639913
LOXHD1	0.165498	-0.984405
AL359636.2	0.166674	-1.29109
ADGRG5	0.167055	-0.655608
IGLV2-23	0.167055	-0.76793
FABP5P1	0.167655	1.15497
ALDH1A1	0.167879	-0.646476
CLIC3	0.168949	-0.671697
CABP5	0.170626	0.988983
CDKN1C	0.172367	-1.05384
MXD1	0.172367	-0.627098
EGR2	0.175834	0.611904
H1FX	0.176738	-0.634078
IGKV3-20	0.176738	-0.658041
SIGLEC14	0.179431	0.659795
ITGA1	0.180679	-0.906315
DSC2	0.182148	-0.762112
AC004057.1	0.182221	0.609018
AL390719.1	0.182262	0.827307
HSPE1P18	0.183243	1.17779
IP6K1	0.183559	0.607349
NPIPP1	0.184014	-1.04891
CCR7	0.184014	0.619575
CEBPB	0.187588	-0.627424
FHIT	0.187891	0.641994
CARS	0.190654	0.90421
NDN	0.194362	-1.14453
SLA2	0.196572	0.601714
AC106820.1	0.196572	0.947859
AL357143.1	0.197116	1.02015
MYBPC2	0.197667	1.01249
AC106865.1	0.19782	-1.01123
LINC00861	0.19782	0.600619
EPHX4	0.19782	-1.17077
IGLC7	0.19782	-0.955715
TMEM250	0.19782	-0.666862
TRBV20-1	0.199534	1.00962
HOTAIRM1	0.203136	0.756351
IGLV3-25	0.2037	-0.851974
RPSAP47	0.204047	-0.629291
AGO2	0.204047	0.60069
TNFSF8	0.204047	0.596876
GTF2H2	0.205504	1.0534
ZNF266	0.21053	0.594249
ITGAM	0.211321	-0.613103
AMIGO1	0.211321	0.643269
ADRB1	0.211321	-0.968657
RBM43	0.212446	0.659062
MGLL	0.212817	0.636902
TXNDC5	0.216645	-0.795955
MLXIPL	0.216645	0.999066
AC007952.6	0.219659	1.10103
SLC7A5	0.219659	-0.607672
S1PR3	0.220086	-0.622463
ZNF441	0.220086	0.769573
AC008957.1	0.221539	-0.958088
TKT	0.224943	-0.611673
PLK2	0.225743	-0.700695
AC002456.1	0.225939	1.06559
OSBPL10	0.226065	-0.70013
HOMER3-AS1	0.227121	1.02327
CSF1	0.227121	0.611054
CD300LB	0.228014	0.585559
TBX3	0.228014	-1.53454
GLDC	0.228144	-1.09745
GNG11	0.23026	0.69027
SLC4A10	0.23026	-0.835322
EML4	0.23109	0.592622
FADS2	0.23109	-0.679471
SPTSSB	0.232397	-1.08855
FAM153CP	0.232759	0.914444
C20orf27	0.234691	-0.588383
AIRE	0.234691	-1.11625
AP002956.1	0.238838	0.864409
TNFAIP6	0.239553	-0.887219
FSCN1	0.241714	-0.695107
IDO1	0.24606	-1.16864
AP002954.1	0.247218	-0.913209
FAM110B	0.249186	-0.863392
ARC	0.249863	1.04255
AP005482.1	0.25137	0.999887
NAB2	0.254552	0.574827
RDH12	0.255398	1.12354
TNFSF15	0.255398	0.986292
MTND4P12	0.256543	-0.675433
CPNE5	0.261306	-0.617469
BTNL9	0.263314	-0.926089
PADI2	0.263364	-0.603793
NYNRIN	0.264122	-1.03851
YBX3	0.266128	-0.579262
HIP1R	0.266287	0.575047
DNAH8	0.266414	-1.1354
LRATD2	0.274525	0.633023
KCNE3	0.274935	-0.718505
HDAC9	0.275265	-0.640241
DNASE2	0.275344	-0.599622
CORO2B	0.275344	-0.909474
SFMBT1	0.276478	0.609586
SNED1	0.276478	0.622715
AGTRAP	0.276864	-0.570599
HIST1H3H	0.278272	0.682803
HIST2H2AC	0.278296	-0.927157
SHROOM1	0.283122	-0.773342
AL139020.1	0.28398	-1.00522
LINC00989	0.286196	0.74866
MSR1	0.289971	0.652451
IGLV1-47	0.293567	-0.701373
TFCP2L1	0.294447	-0.884108
AL645608.8	0.294447	1.02564
SMKR1	0.296756	-1.08455
PLOD1	0.297536	-0.569451
RASL11A	0.298188	-0.904501
SIGLEC7	0.302911	-0.658881
SLC1A5	0.307193	-0.609172
CRIP1	0.308137	-0.641071
ALKAL2	0.310211	-1.11723
MACO1	0.310211	0.558269
IGLV7-46	0.31394	-0.839072
CXCR2	0.316798	-0.799882
RFX7	0.316798	0.552963
HK2	0.317299	-0.557255
CFL2	0.319655	-0.580749
RHOB	0.319688	-0.566091
WLS	0.321089	-0.699383
CH25H	0.32244	0.94082
PRKG2	0.32244	0.985263
AL353152.2	0.325316	0.930419
PLD4	0.325316	-0.572197
GRK5-IT1	0.326378	-1.06457
GDI2	0.3275	-0.56091
DRGX	0.328383	1.10375
AC027020.2	0.331116	-0.721253
CAVIN2	0.332006	0.549225
IGLV3-19	0.332006	-0.756203
NCAPG2	0.332006	-0.719194
PRCP	0.336864	-0.550282
ADGRG6	0.343132	-1.07684
SYNGR1	0.344103	-0.633526
AP003774.3	0.344676	-0.947729
CDK18	0.344676	-0.733568
RRAD	0.345652	-0.73284
PRAM1	0.346803	-0.547692
FAM241A	0.351583	0.65538
CMPK2	0.351583	-0.563774
PLBD1-AS1	0.352813	-0.861363
SLCO4A1	0.35645	0.779981
EPHB2	0.35645	-0.708783
AL365357.1	0.35645	0.723806
TREML4	0.35645	-0.931998
PADI4	0.363429	-0.563083
CD160	0.363709	-0.668697
ERMN	0.365416	0.58261
TM6SF1	0.366423	-0.790528
CPED1	0.367692	-0.70706
FLT1	0.367692	0.824079
ADGRB2	0.367692	-0.800507
PLAG1	0.367692	0.65892
IMPA2	0.367692	-0.581948
TEX9	0.368278	-0.99412
AL355881.1	0.368278	1.06762
FBLN5	0.369438	0.84587
FAM86JP	0.369753	1.04953
NOTCH3	0.369753	0.9673
GPER1	0.373102	-0.931622
MARVELD1	0.37322	-0.596754
ST3GAL6-AS1	0.374421	1.0208
AXIN2	0.376534	0.593622
ARMC5	0.377902	-0.562496
ZNF253	0.377902	0.701982
MUC16	0.377902	-1.01966
TNFRSF13B	0.377902	-0.779552
UPB1	0.38147	0.807816
NAP1L4	0.382697	0.717501
BPI	0.382707	-0.722843
HABP4	0.382707	0.594995
ZNF727	0.382707	0.95866
ISG15	0.385932	-0.542673
TMEM158	0.385932	0.646036
IFFO2	0.385932	-0.533695
ADAMTS2	0.390244	0.898281
PRKXP1	0.390244	-0.81663
FCRLA	0.390244	-0.599831
ATP1B2	0.390244	-1.05825
FAM129C	0.390244	-0.532461
CEBPE	0.391826	-1.02826
DEPTOR	0.392165	-0.929523
PLAUR	0.395528	-0.544952
OAT	0.398295	-0.539828
NOMO1	0.398295	-1.02052
TULP2	0.398414	-1.07128
SAPCD2	0.399066	-0.779727
FOS	0.401552	-0.551556
PLOD2	0.401552	1.01726
AL731702.1	0.404879	0.979113
PTPRM	0.406861	0.614318
CLN6	0.406861	-0.631441
AP000356.2	0.406861	-1.02943
ALPL	0.40687	0.959822
ZNF703	0.414656	-0.524794
AC139099.2	0.414985	0.948009
KCNQ1	0.419985	-0.529371
COL8A2	0.42403	-0.76201
RGMA	0.42403	-0.9
AL645608.7	0.426116	0.985787
AC123912.4	0.430305	0.758125
EVPL	0.431661	-0.973428
VASH1	0.433655	-0.540667
MMP9	0.433655	0.724025
RAB7B	0.43498	0.91933
PLXNA1	0.435508	0.552972
SHTN1	0.437608	-0.553603
YPEL5	0.437608	-0.532219
HYAL3	0.437608	-0.856569
TMEM99	0.438886	-0.94671
LINC00853	0.438916	0.987672
OAS3	0.439113	-0.524768
HTR7P1	0.439113	0.716649
AC010201.3	0.439113	0.92648
PAX8	0.439638	0.854826
GPRC5A	0.439638	0.904238
SLC7A7	0.440366	-0.523775
APOL4	0.440366	-1.0235
PLEKHG3	0.440903	-0.517232
AGAP1	0.440903	-0.565706
AC027601.5	0.444953	0.962024
HIST2H2BF	0.445019	-0.922359
TUBB4A	0.445769	-0.866716
MGAT3	0.447421	-0.831453
AC138305.3	0.447421	0.928546
LYPD3	0.449624	-0.658251
STAC3	0.449624	-0.60703
AL353597.1	0.449641	-0.942626
COL18A1	0.449641	-0.527054
SPON2	0.453962	-0.51856
SYBU	0.455832	-1.03578
NDUFB1P1	0.455832	-0.946526
IFI6	0.455832	-0.513444
NEBL	0.45705	-0.844494
FSTL3	0.460111	-0.739256
CTSZ	0.460111	-0.523567
NAPSB	0.463098	-0.511244
AL360270.2	0.464213	0.793197
GPT2	0.464213	-0.813176
AC095055.1	0.466203	0.611199
CPXM1	0.466203	-0.851608
RN7SL1	0.467498	-0.736404
RIPK2	0.467498	-0.510317
CLEC9A	0.469486	-1.00327
KRT72	0.47086	0.598119
GCOM1	0.475244	-0.876807
OVGP1	0.476158	0.67561
FCGR1A	0.476206	-0.593251
PPIE	0.476206	0.516524
SLC39A8	0.476889	0.524658
AC009779.2	0.476889	-0.849918
NPAT	0.478985	0.51436
CDC42EP4	0.479555	-0.570561
IGKV6-21	0.48163	-0.980943
HIST1H2AC	0.48163	0.513168
AL161430.1	0.484075	-0.902456
NUTM2B	0.486255	0.885627
NXT1	0.489224	-0.521449
DUSP1	0.490639	-0.524339
ZCCHC14	0.490639	0.511756
TP73	0.490639	-0.951907
AC004551.1	0.493667	-0.512762
FLNB	0.49381	0.49943
FAM153A	0.494923	0.58364
NAGA	0.496983	-0.502337
LDLR	0.499068	-0.505545
EML6	0.499076	-0.725169
CRISPLD2	0.499076	-0.530531
SCGB3A1	0.499076	0.9117
JAKMIP1	0.501208	-0.910316
DNAAF1	0.506057	-0.71125
TMEM52B	0.507035	-0.806174
HIST1H2BH	0.507035	0.809579
GIMAP2	0.507035	-0.514539
JDP2	0.509212	-0.498557
AREG	0.509212	0.495871
SLC4A2	0.509212	-0.500543
KRT17P2	0.511035	-1.10194
SFMBT2	0.512698	0.494567
LY86	0.512698	-0.504864
LRP3	0.51322	-0.590945
NT5E	0.51322	-0.613467
KCNG1	0.513999	-0.831793
COL4A4	0.513999	-0.739505
CYFIP1	0.514486	-0.557472
PPIAP40	0.514486	-0.913398
DOCK6	0.514486	0.791392
FCER2	0.515646	-0.501129
BANK1	0.516313	-0.496625
CXXC5	0.516396	-0.497358
YBEY	0.516396	-0.64547
FAM81A	0.516396	-0.969188
CA14	0.519442	0.621988
AC121761.1	0.522213	0.648307
PRSS22	0.522435	-0.857392
AC010245.2	0.523297	0.983998
PGAP1	0.523297	0.594252
DPYSL4	0.532328	0.778639
AL162741.1	0.535275	0.897122
SLC6A12	0.535275	-0.80736
ZFP36	0.536312	-0.512735
NCF1	0.540029	-0.490983
ZNF503	0.540029	-0.572017
PASK	0.541243	0.487353
MCOLN2	0.543796	0.584361
C5orf17	0.544542	0.911842
CEACAM3	0.546668	-0.801065
AC136475.2	0.546668	0.699588
STX11	0.547257	-0.496884
RHOU	0.547257	-0.488016
ADAM12	0.547257	-0.777522
SPRED2	0.550659	0.591714
JUND	0.551613	-0.506374
IGLV3-27	0.551613	-0.919699
TYMP	0.555993	-0.498646
DPYSL2	0.565582	-0.50108
TMEM220	0.565582	0.635076
RHEBL1	0.566535	-0.76436
IL17RE	0.566535	-0.831765
LINC01943	0.569224	0.800752
TP53INP2	0.569224	-0.484355
NCF1C	0.569756	-0.490044
IRF7	0.570681	-0.800439
DNAJB5	0.571081	0.635759
TSHR	0.571921	-0.992556
ACTA2	0.571921	-0.735676
OBSL1	0.571921	-0.858203
AL390195.2	0.574088	0.782632
HOXA1	0.574088	0.758829
CXCL16	0.577764	0.488696
MIR4420	0.577764	-0.759582
AC017002.1	0.578801	0.93897
BEGAIN	0.578801	0.692054
SMURF1	0.579464	0.478094
TSPAN2	0.582456	-0.613287
C2orf88	0.584162	0.54713
GAA	0.584162	-0.488382
SLC7A1	0.58445	0.486805
KRT86	0.588261	-0.820768
AC037198.1	0.588729	0.770375
CYP4F22	0.589316	0.651979
AC026470.3	0.590281	-0.771438
AC015813.1	0.591078	0.522003
ING1	0.591078	-0.500156
MARCO	0.592296	-0.537017
CDC20	0.592479	-0.836888
BRD4	0.592911	0.485037
MYOF	0.592911	-0.496651
ZP3	0.592911	-0.774818
LINC02551	0.594108	0.877507
KCNJ2-AS1	0.594852	-0.87991
FCRL2	0.597304	-0.546399
SNORD3B-1	0.597509	-0.719174
PRR16	0.59931	0.916388
FCRL5	0.599537	-0.547978
IGKV1D-16	0.599594	-0.910168
KIAA1324L	0.599594	0.630237
FGFBP2	0.599594	-0.480058
MS4A1	0.599594	-0.48007
TBL1XR1	0.603332	0.47302
C19orf38	0.604503	-0.474842
HMBS	0.605098	-0.662586
SLC30A1	0.605588	-0.47322
TRPM2	0.605588	-0.532915
TLE1	0.605588	-0.487463
TRIQK	0.605588	-0.613303
NLRP3	0.605664	-0.483619
ZNF528	0.610985	0.612269
AFF3	0.610985	-0.488924
TRAV27	0.612312	-0.840648
CLEC4G	0.612854	-0.753691
LINC02390	0.612949	0.714132
SLA	0.613824	0.475426
IFIT1	0.614172	-0.570962
CD33	0.617154	-0.476405
AP002784.2	0.617154	-0.48351
AL627309.6	0.617154	-0.603251
PGBD1	0.620311	0.725392
ALDH1L2	0.620684	-0.910624
TNFRSF12A	0.624025	0.506727
NCAM1	0.625936	-0.513663
BTBD9	0.628653	0.474548
ALDH1A2	0.628653	0.846082
PEAK3	0.630949	-0.734141
FKBP1C	0.631852	-0.53526
CTIF	0.631852	-0.51615
NKX3-1	0.632253	-0.664889
AURKC	0.63243	0.814103
ACTN1-AS1	0.63243	0.872474
THBD	0.632521	0.468461
AC016596.1	0.635097	0.888136
HTR6	0.644732	0.788754
KCNK6	0.648293	-0.494872
FA2H	0.648636	-0.924771
ASS1P1	0.650639	0.888778
HOXC4	0.65271	0.689314
TCN2	0.65271	-0.515095
SPTLC3	0.65271	-0.912667
ABHD17AP5	0.652735	-0.771309
AC106712.1	0.652735	0.910112
AC013460.1	0.655168	0.833065
NRP2	0.655482	0.664986
CHADL	0.655482	0.849692
F12	0.655482	-0.775278
FABP5	0.655482	0.677423
LRRC8B	0.655482	0.507749
CA6	0.655568	0.667388
SIGLEC16	0.656736	-0.724654
SNX22	0.656818	-0.543963
IGFALS	0.657358	0.802416
C12orf74	0.657358	-0.893691
YBX3P1	0.657455	-0.693473
MN1	0.657455	-0.517857
LMNA	0.657455	-0.461123
AC005972.3	0.657455	-0.8866
SLC2A3	0.657455	-0.47687
ZNF239	0.657455	0.806603
IGLV2-14	0.659181	-0.479704
TRPV2	0.659201	-0.465065
AC009041.2	0.666217	0.511542
NRXN2	0.666217	-0.836202
NCAM1-AS1	0.666217	-0.873801
GSN	0.666217	-0.45881
FRG1EP	0.666217	0.872342
AL121845.4	0.666217	0.858234
AFAP1	0.666217	0.519052
PPP2R5B	0.666217	-0.501333
AC119673.2	0.666217	-0.776547
PLD3	0.666217	-0.465534
DRAXIN	0.666217	-0.699147
FEZ1	0.666217	-0.655252
PMEPA1	0.666584	0.615658
ZG16B	0.666584	-0.790134
TAFA1	0.666584	-0.806578
RNF219	0.666584	0.636961
AL358333.2	0.666584	-0.937487
ATAD5	0.666584	0.598778
RNU6-415P	0.666584	-0.599778
ROGDI	0.666584	-0.512883
AC005280.2	0.666584	0.842151
MELTF	0.666584	0.659373
LRRK2	0.667543	-0.457188
TCAF2P1	0.668672	0.820023
RF00003	0.669378	-0.899268
LTK	0.669378	-0.51167
ZNF148	0.669378	0.454821
IGKV1-39	0.669378	-0.786671
ZNF708	0.673467	0.506715
GPR152	0.673467	0.874489
RBPMS2	0.673467	0.736092
GTF2IP12	0.673467	-0.602667
LIX1-AS1	0.673523	-0.778955
GIMAP7	0.674244	0.452381
ZNF528-AS1	0.674244	0.706808
SMARCD3	0.675307	-0.454212
CD19	0.677004	-0.481945
TIE1	0.677004	-0.786038
SC5D	0.677004	0.462646
RF00026	0.678475	0.86485
AC114490.3	0.681282	0.664306
TGIF2	0.681701	0.466591
UNC45A	0.682929	-0.477739
PDE1B	0.68324	0.484919
STK33	0.689309	-0.861165
ZNF419	0.689384	0.635194
KIF28P	0.696713	0.82848
CLDN7	0.696713	-0.780909
NFX1	0.696713	0.447689
COMT	0.696713	-0.452473
TTC39C-AS1	0.696713	-0.765635
EDAR	0.696713	0.593491
NFIL3	0.697822	-0.451671
ESPL1	0.697822	0.669817
CCDC34	0.697938	-0.786426
CEP170B	0.700709	0.5866
REELD1	0.700709	0.729107
AQP9	0.701026	0.447374
AC244394.1	0.702907	-0.909078
DCLK2	0.702907	-0.804372
CXCL9	0.702907	-0.757052
USP37	0.702907	0.533068
TRIM7	0.70377	-0.66932
FGD2	0.704893	-0.448081
HOXA-AS2	0.704909	0.802751
KL	0.704909	-0.899566
AIFM3	0.704909	-0.599336
METRN	0.706497	-0.58835
COL9A3	0.706497	-0.694972
AC073073.1	0.706497	-0.889854
RBAK	0.709919	0.458895
FZD6	0.709919	0.688738
RASGRP4	0.710933	-0.446106
MYO1D	0.710933	-0.557565
KLRF1	0.711638	-0.463114
KRT5	0.714121	0.696447
FAM106A	0.714121	0.655469
FERMT2	0.714121	0.858387
SIPA1L1	0.714121	0.442575
AL161443.1	0.714121	0.869411
FBXO38	0.714121	0.452071
HIC1	0.714121	0.464015
MYC	0.714121	0.445087
LINC00649	0.714121	0.482181
PARM1	0.714121	-0.631675
YIF1B	0.715829	-0.457538
BEST4	0.71764	0.725403
ADORA2B	0.717674	0.640007
EHHADH	0.718892	-0.855005
ZNF704	0.718892	0.818056
AL133367.1	0.719776	0.764082
GAS6	0.720547	-0.541186
ASGR2	0.720616	-0.459004
SPATA41	0.720616	0.830905
LILRB3	0.720616	0.601561
LMO2	0.720616	-0.444436
BHLHE40-AS1	0.724377	-0.755149
AC108134.3	0.730256	-0.559722
CCNB1	0.730307	-0.771575
LGALS9B	0.731066	-0.66651
PLIN4	0.731066	0.687977
AL353597.3	0.73348	-0.724314
ZDHHC7	0.73348	-0.446197
C1QL3	0.737733	0.737048
PTPRN2	0.739985	-0.618695
HLA-DRB1	0.741193	-0.647481
PLXDC2	0.741193	-0.439561
SPTBN2	0.741193	-0.828177
ZNRF3	0.744084	0.733607
FOSL2	0.74413	-0.454716
MESP1	0.745689	-0.898601
CEBPD	0.747681	-0.449703
LINC01871	0.750114	0.635968
GZMM	0.750114	-0.437673
ST6GALNAC1	0.750114	0.672331
KLRG1	0.750114	-0.500335
RPS26P47	0.750114	0.80273
IGKV3D-11	0.756824	-0.887268
CSRNP1	0.758654	-0.448549
GRIK4	0.758957	0.769219
STYK1	0.758957	-0.773413
AP001189.3	0.759631	0.840147
IRS1	0.760574	0.504727
UBE2S	0.760574	-0.490345
MYO16	0.760574	0.772856
KCNH3	0.760574	-0.53325
CNDP1	0.760574	0.795886
CLEC18B	0.763465	-0.804448
BHLHE40	0.764437	-0.44709
TALDO1	0.764437	-0.439162
RFX8	0.764437	0.838934
PDE2A	0.764437	0.628575
ADCY6	0.765717	-0.823533
PMAIP1	0.768324	-0.433189
ADM	0.768324	-0.447032
LINC02432	0.768324	-0.609301
GALK1	0.775304	-0.524208
AC100858.3	0.775456	0.767851
HSPA7	0.775456	-0.447608
SDSL	0.775456	-0.748076
MYO1E	0.775456	-0.533974
ARHGEF10L	0.778068	-0.470936
CCDC149	0.784461	-0.523996
GHDC	0.784461	-0.448833
AL021396.1	0.784461	-0.837184
AP003068.4	0.786042	0.790145
SMCHD1	0.788938	0.438552
FADS1	0.788938	-0.508541
HAGHL	0.788938	-0.531705
GFPT2	0.788938	0.709661
KIAA1671	0.789245	-0.537124
DDX11L2	0.78928	-0.659676
NCF1B	0.790366	-0.436163
MAPK8	0.790366	0.43879
TRAT1	0.790522	0.440804
AC007292.2	0.790522	0.77589
COL13A1	0.791934	-0.724687
TAPT1-AS1	0.792178	-0.702096
ADARB2	0.793344	0.701028
NECTIN4	0.793344	-0.803921
MYADM	0.793344	-0.438777
SPINT1	0.796013	-0.499761
ZNF827	0.799072	0.443493
ZNF430	0.799072	0.445364
HSPA8	0.799072	-0.440482
IRF2BPL	0.805403	-0.426308
CHDH	0.805403	-0.821741
GLMP	0.807173	-0.453537
CPA3	0.807173	-0.816129
EPHB3	0.808694	-0.780593
TPBG	0.808694	-0.77779
PPP1R17	0.808694	-0.776468
IL12RB1	0.808694	-0.429797
SYN2	0.808694	0.75491
DENND1A	0.808694	-0.425028
MARC2	0.808694	-0.827548
GPS2P1	0.814032	-0.695641
LRRC4B	0.815795	0.814933
ASGR1	0.815795	-0.516968
RYR2	0.821131	-0.870435
CHP1	0.821131	-0.423804
AC114760.2	0.823766	-0.619268
RNF19B	0.824174	-0.426257
BRCA1	0.825921	-0.656171
AOAH	0.825921	-0.428686
IGHV2-70	0.830073	-0.707159
ZNF575	0.830389	-0.615186
BMP2	0.831581	-0.776345
LINC00641	0.833654	0.421373
FOXB1	0.833654	0.803975
NPRL3	0.833654	-0.424136
RSAD2	0.834115	-0.500757
CDS1	0.834811	-0.730424
KANK1	0.834811	0.5434
LHFPL5	0.834811	0.659089
CFH	0.834811	-0.597306
BRD1	0.834811	0.420142
IGLV2-8	0.834811	-0.511457
CD300LF	0.834811	-0.425237
ST6GALNAC2	0.837808	-0.674604
BRAF	0.84301	0.415905
SLC17A9	0.844232	-0.450664
SIAH2-AS1	0.845627	-0.857863
TUBB1	0.846024	0.416039
AZIN1-AS1	0.846024	-0.539217
ZNF254	0.846024	0.506294
TOX2	0.846024	0.610722
GPR3	0.8462	0.626445
TMSB4XP4	0.850172	0.455863
MLC1	0.854411	-0.447857
LDB2	0.854629	-0.718935
C1orf115	0.854944	-0.641791
RGS14	0.854944	-0.416183
GPX3	0.859084	0.554718
SULF2	0.860584	-0.420992
ZNF595	0.860584	0.549617
SRGAP1	0.861328	0.716477
GLUL	0.861412	-0.429264
AC139530.1	0.861412	-0.607004
PIEZO1	0.861412	-0.422734
BANF1P3	0.861412	-0.651385
SLC12A9	0.861412	-0.415289
SIMC1	0.861412	0.485421
PADI6	0.861412	-0.827022
OTUD1	0.861412	-0.417031
GAS2L3	0.861412	0.565916
CHAD	0.861412	-0.72112
LIPT2	0.861412	0.631045
METTL9	0.861412	-0.418299
MT1E	0.862098	0.659413
PTGDR2	0.862098	-0.662072
SPIRE1	0.862098	0.593052
RELT	0.862098	-0.418115
HBQ1	0.862238	0.792161
FUCA2	0.862238	-0.442489
EZH2	0.862238	-0.449109
TMCC3	0.862238	-0.428279
AQP10	0.862238	0.675922
AC106028.4	0.864687	-0.89529
RFPL3S	0.86486	0.673096
FZD2	0.864991	-0.632102
ADAM15	0.864991	-0.412954
PFKFB3	0.868112	-0.422574
SNTG2-AS1	0.868112	-0.700795
FCGR2B	0.869984	-0.527449
AC122718.2	0.876837	-0.782001
ST8SIA6	0.876837	-0.58375
COPZ2	0.878667	-0.661865
ZNF524	0.878667	-0.477642
MMP2-AS1	0.878667	-0.815064
NFKBIA	0.879655	-0.426546
WDR33	0.886339	0.407248
SND1	0.886339	-0.413208
CYTL1	0.886339	-0.788455
KCTD17	0.890058	-0.454013
S1PR2	0.894161	-0.529742
AC010615.1	0.894716	0.724239
PTPN2P1	0.894716	-0.720337
ROR2	0.894716	-0.755849
AC005736.1	0.894716	-0.814283
ZNF101	0.895258	0.405031
SAMD1	0.895258	-0.41391
FCRL3	0.895258	-0.410622
SPSB2	0.895258	-0.564299
SLC9A8	0.895258	0.404915
TNNT3	0.895258	0.559372
PPT1	0.895258	-0.415519
SMURF2	0.895258	0.41451
KIF16B	0.895258	-0.505478
NTRK1	0.895258	0.725875
TRBJ1-6	0.895258	-0.741675
CCDC144B	0.895885	0.562131
SLC37A2	0.895885	-0.437601
C1QTNF12	0.895885	0.639714
ZNF93	0.895885	0.601727
AL355304.1	0.895885	0.659045
SPG21	0.895885	-0.405955
APOL1	0.895885	-0.436837
FOXN3-AS1	0.895885	-0.732438
GGTA1P	0.895885	-0.502468
IFITM10	0.895885	0.689239
KLF10	0.895885	-0.415041
KHK	0.895885	-0.656186
PAQR8	0.895885	-0.551631
BRD2	0.895885	0.519899
HOXA10	0.895885	-0.759027
HERC1	0.895885	0.409046
SIRPG-AS1	0.895885	0.697239
APBB1	0.895885	0.402859
ZBTB20-AS1	0.896435	-0.762543
PDE3B	0.896435	0.403468
ARID5B	0.898156	0.402771
TMEM104	0.898156	-0.418853
ZIK1	0.898156	0.511185
GDF15	0.898156	0.718789
GBP1P1	0.898156	-0.687099
ARMC6	0.899155	-0.473904
AC068279.2	0.899155	-0.802007
TRIM16L	0.899155	-0.682659
AC011005.1	0.902055	-0.599327
CREB5	0.902055	-0.423243
ZNF415	0.902091	-0.700575
PPP1R15A	0.906106	-0.416527
FIBP	0.908265	-0.408678
VNN3	0.908265	-0.568577
IGFBP7	0.908265	-0.460547
CLEC4E	0.908265	-0.421411
CCR1	0.908265	0.406508
SMIM14	0.908265	-0.436321
ANXA4	0.908378	-0.42052
FFAR4	0.908378	-0.768569
SCN3A	0.908378	-0.613112
ID3	0.908378	-0.552245
WFS1	0.908378	-0.60753
FNDC7	0.908987	0.751284
AC023908.3	0.908987	0.768841
FCGR1CP	0.910396	-0.689942
PTGDS	0.910396	-0.43885
VIPR2	0.910396	0.694438
ALDH3B1	0.910396	-0.400587
SPHK1	0.910396	0.448423
CTSS	0.910396	-0.416622
PTGES	0.910396	0.552825
ETV6	0.910396	0.398486
MMP25	0.910396	-0.46959
CD109	0.910396	0.58958
CBLB	0.913183	0.39809
POLD1	0.913183	-0.434372
AMPD2	0.9132	-0.403217
AC092368.3	0.9132	0.545454
ATP1A4	0.915206	-0.827509
OLR1	0.915792	-0.544425
AIM2	0.915792	-0.597036
LINC02362	0.916497	-0.761179
AC004893.3	0.916497	0.728562
CAPG	0.916497	-0.399078
RN7SL832P	0.916497	0.773262
WDR89	0.917526	0.481463
DHFR	0.917526	-0.520834
KRAS	0.917526	0.396445
ZNF721	0.918102	0.419676
TENM4	0.920259	0.668171
ADGRG3	0.920259	0.569503
CBARP	0.922839	0.779095
RTTN	0.923468	0.455244
SLC15A4	0.923468	-0.40281
AVL9	0.92427	0.402146
SLC35E4	0.927231	-0.541049
IGLV3-12	0.927231	0.666655
AC092053.5	0.927231	-0.664265
KLF9	0.927508	-0.4005
MTMR10	0.927508	0.5631
ENHO	0.927508	-0.642506
CCDC61	0.927508	-0.520232
AF305872.2	0.927508	0.494145
TMEM107	0.929368	-0.564203
PIGB	0.929368	0.467651
HHLA3	0.929368	-0.621271
TSPEAR-AS1	0.929368	0.757735
XCR1	0.929368	-0.756761
DAB1	0.929368	-0.773162
FMN1	0.929755	-0.589549
CRYM	0.930651	0.756002
ZSCAN10	0.931292	0.781379
MTERF4	0.931292	0.393268
TMEM147	0.931292	-0.412585
NPIPB12	0.931528	0.581651
IGKJ4	0.932441	-0.681754
ZNF432	0.932441	0.450551
HSPH1	0.932441	-0.406158
HLX	0.932441	0.420478
H3F3B	0.932441	-0.410107
CASP1P2	0.932441	0.752218
SESN3	0.932441	0.397099
AL133243.3	0.932441	0.557355
LIM2	0.932441	-0.699168
HEXB	0.932441	-0.393894
AC138150.1	0.932441	0.745071
TICRR	0.932441	-0.773932
ST8SIA1	0.932441	0.525349
LINC00886	0.932441	-0.743569
C1QC	0.932441	-0.596472
NUCB1	0.932441	-0.400737
ADAMTSL4	0.932441	-0.39296
AL031280.1	0.932441	0.751119
GABPB1-AS1	0.933889	0.395713
ZFP30	0.933889	0.580355
AC099548.2	0.933889	0.641619
AL133444.1	0.933889	0.70172
ANO10	0.934106	-0.466228
RNASE6	0.934106	-0.403898
ARHGAP32	0.938157	-0.450495
DCP1B	0.939509	0.464135
AC119396.2	0.939509	-0.843553
HAVCR2	0.939509	0.397751
DUX4L50	0.939509	-0.651247
UTF1	0.941695	-0.606048
AL031985.3	0.942221	0.652117
FAM102B	0.942878	-0.399174
AHCY	0.94316	-0.404319
THSD1	0.94316	0.706294
OAS2	0.94316	-0.390881
AL356966.1	0.94316	0.70559
DOCK1	0.94316	-0.675212
PCP2	0.94316	-0.644915
CDA	0.94316	-0.40444
AC008440.1	0.94316	-0.685166
SHB	0.94316	-0.614566
ZNF493	0.944228	0.491411
AC008083.2	0.944228	0.658036
CCSER1	0.944228	-0.652508
TMEM119	0.944228	0.533437
HVCN1	0.945143	-0.415412
TNS2	0.945478	0.618007
FUT7	0.945478	-0.587742
USP24	0.945478	0.391739
ISM1	0.946494	-0.602942
AC093151.6	0.946494	-0.667109
CORO1B	0.946494	-0.388954
CD8B2	0.946494	-0.674662
SHMT2	0.946494	-0.39382
AL590560.2	0.946494	0.641046
AC016831.1	0.946494	0.64992
GFI1	0.946494	0.400488
COLQ	0.947416	-0.486312
SPRED3	0.947416	0.668118
AC010883.2	0.951412	-0.735817
NKG7	0.951412	-0.399741
NUP98	0.952676	0.389388
TMEM238	0.954311	-0.553552
AL161785.1	0.954779	-0.664657
CST3	0.954779	-0.400484
ADD2	0.954779	-0.490878
FAM177B	0.954779	-0.692996
NPL	0.955171	-0.416375
MAPKAP1	0.955171	-0.386771
HK3	0.95571	-0.389676
ANXA3	0.95571	-0.752922
FKBP4	0.9567	-0.422341
PGF	0.959216	-0.724643
MATK	0.959216	-0.386174
HIST1H2AE	0.959216	-0.636152
BACE2	0.959339	-0.572591
DDIT4	0.959433	-0.385922
AC007546.1	0.959433	0.711598
RXFP2	0.959569	-0.696028
TAPBPL	0.959569	-0.390712
PPBP	0.959569	0.383442
FHOD1	0.959569	-0.384955
ANKRD55	0.962366	0.547803
CSF1R	0.962366	-0.391809
SNORD3B-2	0.96243	-0.662862
NIPAL2	0.96243	-0.444635
IGKV3-15	0.96243	-0.470277
CD36	0.964644	-0.386464
FAM102A	0.966359	0.391045
SIGLEC6	0.966359	-0.596208
GRN	0.967051	-0.398048
PIP5K1B	0.967051	-0.534838
TRAV8-3	0.967873	0.56003
AC005392.2	0.967873	0.693963
EMP1	0.96885	0.381606
CKS2	0.968853	-0.604582
PPARD	0.968853	0.381014
AL118508.1	0.968853	0.773204
PPP1R16B	0.968853	0.389759
FCGR2C	0.970085	-0.3846
PRR5	0.970999	-0.42191
STAT4	0.970999	0.380427
AL158211.5	0.970999	0.630742
GRAP2	0.970999	0.380727
GZF1	0.970999	-0.387886
ELL	0.970999	-0.382047
NME8	0.970999	-0.570079
PTX3	0.970999	0.427165
BACH2	0.970999	0.3802
AC092338.1	0.970999	0.379894
TRAV25	0.971944	-0.689821
AC124283.3	0.971944	0.709314
UPK3A	0.973363	-0.600623
SLC25A37	0.974418	-0.381766
CRACR2B	0.974418	-0.542759
PPM1H	0.975484	-0.584517
STX16-NPEPL1	0.976285	0.4157
MGST1	0.976285	-0.473555
MFSD13A	0.976475	-0.497198
OR7E38P	0.976475	0.714302
RPL41P1	0.976475	-0.423497
MFSD4A	0.977458	0.612371
C1orf127	0.97965	-0.705821
AC015912.3	0.979865	0.57707
TMEM178B	0.980364	0.70952
NFKB2	0.980364	0.385602
NPAS2	0.980364	0.55782
CRTAP	0.980364	-0.385274
RNFT2	0.980793	-0.615814
DLG4	0.982731	-0.415268
SLFN5	0.982788	0.382155
PIK3AP1	0.983013	-0.383723
A2M	0.983058	-0.633039
SYCE2	0.983058	0.622397
LEF1	0.983227	0.382768
KLF16	0.983227	-0.378358
GMDS	0.98368	-0.447197
RAPGEFL1	0.984032	0.477973
ATP13A3	0.984438	0.37743
LINC01806	0.98469	0.579951
OCM	0.986011	0.670678
TSPAN17	0.986011	-0.390444
SLC9A3R2	0.986011	-0.576236
KCNK5	0.986011	0.631458
VSTM4	0.986011	-0.683801
AL009179.2	0.986011	0.635339
AC068870.2	0.986011	0.685982
HEBP1	0.986011	-0.433665
RHPN2	0.986011	0.73396
HERC2P2	0.986136	-0.465343
MPG	0.986136	-0.428845
ADGRG1	0.986136	-0.381903
KIF18B	0.986136	-0.744248
TRAV20	0.986805	-0.664559
ZBTB6	0.98839	0.445435
ARFIP1	0.992288	-0.484383
CHD5	0.992848	0.683454
RIT1	0.997464	-0.375644
MPST	0.997464	-0.421666
TNRC6C	0.997464	0.373363
AC012076.1	0.997464	-0.706708
AC069213.1	0.997464	0.676577
CD300H	0.997464	-0.479559
AC087276.1	0.997464	0.616559
DLGAP5	0.997464	-0.718607
AC083843.3	0.997464	0.603529
TNRC6B	0.997464	0.375629
IL7R	0.997724	0.383914
TIMELESS	0.997724	-0.441463
AC006460.2	0.997724	0.600363
SOD1P3	0.997724	0.727725
SLC12A7	0.997724	-0.431369
WDR18	0.997724	-0.424149
REEP4	0.997724	-0.379662
AC005104.1	0.997724	0.644277
AP001893.1	0.997724	0.704879
TNS1	0.997724	0.441242
CARD9	0.997724	-0.403134
NCOA5	0.997724	0.378972
YIF1A	0.997724	-0.434878
HMCN1	0.997842	-0.76891
JMJD6	0.998622	-0.373927
PLBD1	0.998625	-0.378678
CHD6	0.998625	0.372399
ZNF208	0.999995	0.583836
DCAF12	0.999995	-0.434195
TBC1D9B	0.999995	-0.378598
AC068050.1	0.999995	-0.66737
AC006042.2	0.999995	-0.68612
HSPA6	0.999995	-0.470878
MICAL2	0.999995	-0.372315
SLC16A8	0.999995	-0.725317
AC005632.2	0.999995	-0.588399
HSD17B11	0.999995	-0.372127
IER5	0.999995	-0.379781
CELSR2	0.999995	-0.436527
CTBP2P4	0.999995	-0.692874
BUB1	0.999995	-0.607239
G2E3	0.999995	0.395348
FOXRED2	0.999995	-0.556486
CTSH	0.999995	-0.375764
RESF1	0.999995	0.375925
RRP7A	0.999995	0.374241
VWCE	0.999995	0.668231
CPT1B	0.999995	0.573463
AL121987.2	0.999995	0.600326
RCVRN	0.999995	-0.59945
AL590560.1	0.999995	0.668719
HDC	0.999995	-0.650761
GSDME	0.999995	-0.671204
AC026412.3	0.999995	0.645348
FSCN2	0.999995	-0.724102
GSTK1	0.999995	-0.378329
TK2	0.999995	-0.430914
AC008554.1	0.999995	0.431327
RASIP1	0.999995	0.726673
C4orf48	0.999995	-0.466526
IPO13	0.999995	-0.420952
ZMYND10	0.999995	-0.639731
AC079174.2	0.999995	0.71579
IGLV8-61	0.999995	-0.545276
SPARC	0.999995	0.367739
SAP30	0.999995	-0.481652
FGFRL1	0.999995	0.368
BACH1	0.999995	0.37441
CDKN2A	0.999995	0.574389
CD72	0.999995	-0.45791
RF00019	0.999995	0.68697
PARD6A	0.999995	-0.555995
CD79B	0.999995	-0.386652
EBI3	0.999995	-0.666171
ATP6V1D	0.999995	-0.452786
MAP2K1	0.999995	-0.368443
ARL4C	0.999995	-0.381159
HMGA1P8	0.999995	0.683545
VMO1	0.999995	0.575691
NOA1	0.999995	-0.382559
BIRC3	0.999995	0.373847
WDFY4	0.999995	-0.369028
RNU6-322P	0.999995	-0.668393
ZNF675	0.999995	0.423237
CEP350	0.999995	0.365638
PIP5K1A	0.999995	0.369784
CLNK	0.999995	-0.691589
SLC27A4	0.999995	-0.434268
NELL2	0.999995	0.36513
TMEM182	0.999995	-0.62478
AC007278.2	0.999995	0.605507
CNOT6L	0.999995	0.371017
AC011611.5	0.999995	-0.718622
CYB561A3	0.999995	-0.367369
MGST2	0.999995	-0.476304
ZNF699	0.999995	0.484642
PGD	0.999995	-0.371844
ZNF217	0.999995	0.364659
PCDHGB2	0.999995	0.726294
LINC02175	0.999995	0.591401
DYNC1I2	0.999995	-0.419773
APOBEC2	0.999995	0.691336
C11orf21	0.999995	-0.367749
PNMA8B	0.999995	0.682802
ALDH2	0.999995	-0.365781
BET1L	0.999995	0.363666
LIF	0.999995	0.565111
TMEM51	0.999995	-0.557897
AC067945.4	0.999995	0.677626
MTCO2P11	0.999995	0.700486
FTCDNL1	0.999995	-0.626596
RNF111	0.999995	0.372694
CCDC142	0.999995	-0.52728
LOXL3	0.999995	-0.469537
GUSBP9	0.999995	-0.673581
SERPINI1	0.999995	-0.589723
AL135905.2	0.999995	-0.44524
CCR12P	0.999995	0.522689
UBE2C	0.999995	-0.644029
MIR6774	0.999995	-0.693724
RINL	0.999995	-0.397713
HADHAP2	0.999995	-0.610964
PDE7B	0.999995	-0.632086
SECTM1	0.999995	-0.366414
LINC01088	0.999995	0.695443
KLRC2	0.999995	0.594753
ICAM3	0.999995	-0.364298
ATP13A2	0.999995	-0.363644
AC079753.2	0.999995	0.738015
IGLV10-54	0.999995	0.57749
CR2	0.999995	-0.493053
JAZF1	0.999995	-0.363409
DDO	0.999995	-0.685128
SEMA7A	0.999995	-0.383313
PRKCQ-AS1	0.999995	0.373631
AC009686.2	0.999995	-0.748847
FAM173A	0.999995	-0.444423
RNF144B	0.999995	-0.36346
HGD	0.999995	0.567769
KRT73	0.999995	0.502394
SSC5D	0.999995	0.668387
HHEX	0.999995	-0.36844
OSBPL1A	0.999995	-0.497233
ZKSCAN4	0.999995	0.53678
IL24	0.999995	0.492638
DKK3	0.999995	0.554077
AC010616.1	0.999995	0.440397
RASGRP1	0.999995	0.361083
MKI67	0.999995	-0.435933
PRKCA	0.999995	0.359702
POC1A	0.999995	-0.638452
TCF3	0.999995	-0.363241
AC007278.1	0.999995	0.555848
ZBTB1	0.999995	-0.363773
PPIEL	0.999995	0.438952
STK36	0.999995	-0.447485
AC007731.1	0.999995	0.679283
DEGS2	0.999995	-0.700921
HNMT	0.999995	-0.441841
PDGFD	0.999995	-0.461128
AL360270.1	0.999995	0.661839
HPD	0.999995	0.707181
EIF3LP3	0.999995	-0.681039
CCND2	0.999995	-0.360506
RETREG1	0.999995	0.409113
TONSL	0.999995	-0.462064
AGPAT2	0.999995	-0.370162
LRRC45	0.999995	-0.417662
APPL2	0.999995	0.362177
TNRC6A	0.999995	0.358275
AANAT	0.999995	-0.604191
UBXN8	0.999995	-0.547275
S100A9	0.999995	-0.373316
AC008663.2	0.999995	0.700697
RNF222	0.999995	-0.707561
TROAP	0.999995	-0.674892
SLC9A5	0.999995	0.565079
CCDC85B	0.999995	-0.360604
FLI1	0.999995	-0.361071
ATP8A1	0.999995	0.357994
FGFR4	0.999995	0.612661
AC090826.3	0.999995	-0.627135
APLP1	0.999995	0.688877
AKR1A1	0.999995	-0.36777
AL031670.1	0.999995	0.617646
UBTD1	0.999995	-0.453406
NR1H3	0.999995	-0.532396
AC023355.1	0.999995	0.694532
IGKV1-27	0.999995	-0.576184
DBNDD2	0.999995	-0.597148
ARRDC3	0.999995	-0.365623
UPK3B	0.999995	-0.671992
BLVRB	0.999995	-0.36831
ZNF614	0.999995	0.439561
AC073130.2	0.999995	-0.674376
AC074138.1	0.999995	0.689744
PFN1P6	0.999995	0.6999
ZFHX3	0.999995	-0.37593
ZNF45	0.999995	0.441442
RTL10	0.999995	0.397561
RASA3	0.999995	0.364415
AC134407.3	0.999995	0.675335
HYAL2	0.999995	-0.530652
MME	0.999995	0.611734
CYSRT1	0.999995	0.682549
CSF2RB	0.999995	-0.357477
HCAR2	0.999995	-0.456966
WDR34	0.999995	-0.478366
CFAP97D2	0.999995	-0.615819
TIPARP	0.999995	-0.356597
TMOD1	0.999995	-0.643846
TRAV39	0.999995	-0.685852
CCDC82	0.999995	0.359528
SAC3D1	0.999995	-0.570846
PLOD3	0.999995	-0.356996
NEK2	0.999995	-0.68771
CDK5	0.999995	-0.477635
USP53	0.999995	0.386582
GLRX	0.999995	-0.366208
MIDN	0.999995	-0.36581
LAT2	0.999995	-0.355255
TNFSF9	0.999995	-0.469451
ATP6V0E2	0.999995	-0.36817
SHPRH	0.999995	0.399747
FNDC10	0.999995	-0.428046
APOBEC3C	0.999995	-0.355199
UQCRC1	0.999995	-0.355046
TNS3	0.999995	-0.366608
UAP1L1	0.999995	-0.36482
PDZK1IP1	0.999995	0.518375
CREBL2	0.999995	-0.365613
ANLN	0.999995	-0.627962
SASH1	0.999995	-0.436084
KCND3	0.999995	0.627041
GPR68	0.999995	-0.453096
MPO	0.999995	-0.49943
MARC1	0.999995	-0.474916
SRD5A1	0.999995	-0.43039
VSIR	0.999995	-0.366245
LINC01094	0.999995	-0.60446
MAPK3	0.999995	-0.353984
WHRN	0.999995	0.40725
LIMS2	0.999995	-0.522219
ITGB2	0.999995	-0.368468
DOP1A	0.999995	0.378165
NCF4	0.999995	-0.451183
SKAP2	0.999995	-0.355708
SEC61A2	0.999995	0.432454
CCDC39	0.999995	0.604552
KNDC1	0.999995	-0.48156
PRF1	0.999995	-0.36253
SLC43A1	0.999995	-0.474964
CDK20	0.999995	0.511695
FAM117A	0.999995	0.351563
AL161421.1	0.999995	0.439306
AC005082.1	0.999995	0.652195
PLPBP	0.999995	-0.367486
RGS9	0.999995	-0.463077
DDR2	0.999995	0.584859
DOC2GP	0.999995	-0.519443
CLCN1	0.999995	0.65008
ZFAND5	0.999995	-0.360821
RAB43	0.999995	0.398749
KREMEN1	0.999995	0.524031
SH3D19	0.999995	0.457347
ETHE1	0.999995	-0.416601
DUSP6	0.999995	0.358432
SDK1	0.999995	-0.661858
ZNF550	0.999995	0.40083
TRGV5	0.999995	-0.616715
L1TD1	0.999995	-0.622131
GTF2E1	0.999995	0.464907
AL359220.1	0.999995	0.496339
ADORA2A-AS1	0.999995	0.496969
TTC33	0.999995	0.448737
THG1L	0.999995	-0.430089
CR1	0.999995	-0.353218
ZNF75A	0.999995	0.358844
IFITM5	0.999995	0.656911
ATP5F1D	0.999995	-0.350556
CABP4	0.999995	0.508254
TDP2	0.999995	0.357792
SNCA	0.999995	-0.505963
AL513314.2	0.999995	-0.697834
HGH1	0.999995	-0.45425
ITK	0.999995	0.354692
HNRNPLL	0.999995	0.362704
ZNF461	0.999995	0.456675
ATP2B1	0.999995	0.35448
KPNA5	0.999995	0.370307
SYK	0.999995	-0.354215
CACNA1I	0.999995	0.347119
LINC02145	0.999995	0.688506
MEX3B	0.999995	-0.499301
RTN3	0.999995	-0.350242
ADCY9	0.999995	-0.362578
PLAC8	0.999995	-0.349246
SYNJ2BP	0.999995	0.392862
KCNH2	0.999995	-0.523456
P2RY11	0.999995	0.401215
LINC02193	0.999995	0.662843
RCAN3	0.999995	0.349262
KPNA1	0.999995	0.353632
ADPRM	0.999995	0.409713
SNX20	0.999995	0.345938
ZNF486	0.999995	0.49728
BOP1	0.999995	-0.361466
ATP8B4	0.999995	-0.445881
CBX5	0.999995	0.345292
AL160006.1	0.999995	0.45339
TP53INP1	0.999995	-0.347322
XCL2	0.999995	-0.479112
SMAD4	0.999995	0.345714
AC099677.1	0.999995	0.629288
FBXL19	0.999995	-0.384312
FUZ	0.999995	-0.458743
UACA	0.999995	-0.540721
AC010618.1	0.999995	-0.346219
SLC52A2	0.999995	-0.390769
AUXG01000058.1	0.999995	0.685265
NT5DC3	0.999995	-0.453042
R3HDM1	0.999995	-0.347389
TNR	0.999995	-0.665918
ARL4A	0.999995	-0.358616
RTKN2	0.999995	0.439142
SLC16A13	0.999995	-0.5636
AL133467.1	0.999995	-0.614779
PKIB	0.999995	-0.659135
AL162595.1	0.999995	0.69098
RNF216	0.999995	0.346361
TFRC	0.999995	-0.345407
LIPA	0.999995	-0.347519
AC004832.6	0.999995	0.687713
C15orf54	0.999995	0.661477
DNAJA1	0.999995	-0.345268
SNX8	0.999995	0.370427
AC007569.1	0.999995	-0.593919
OGDH	0.999995	-0.346666
PTPRB	0.999995	-0.650989
ZBTB10	0.999995	-0.343815
HTRA1	0.999995	-0.595431
PPP4R3B	0.999995	0.342435
AC009093.4	0.999995	0.642087
THAP8	0.999995	-0.581666
SEMA4A	0.999995	-0.343333
OBSCN	0.999995	0.341681
BSG	0.999995	-0.349477
BCKDK	0.999995	-0.347935
FAM214A	0.999995	0.341165
AP002495.1	0.999995	0.56373
STX10	0.999995	-0.342634
DLC1	0.999995	-0.592502
HIST1H2BG	0.999995	-0.521253
CNTLN	0.999995	-0.470036
CHD2	0.999995	0.349862
AC005532.1	0.999995	0.685488
PI16	0.999995	-0.483244
SSBP4	0.999995	-0.342706
AC092161.1	0.999995	0.428056
UST	0.999995	-0.457068
ZNF396	0.999995	0.594021
GLT1D1	0.999995	-0.349572
AC008750.2	0.999995	-0.620908
NINL	0.999995	-0.519283
TUBA1A	0.999995	-0.348287
RNU6-574P	0.999995	-0.630567
TPPP3	0.999995	-0.435659
C1R	0.999995	0.504476
AC007318.1	0.999995	-0.376004
NXPH4	0.999995	-0.549621
S100Z	0.999995	-0.513142
LRRC75B	0.999995	-0.550202
ERBB3	0.999995	-0.667539
ZNF606	0.999995	0.481127
HSD11B1-AS1	0.999995	0.649485
CD84	0.999995	0.339776
ZNF671	0.999995	0.414403
C3orf52	0.999995	0.603872
SLC7A8	0.999995	0.556031
SDHCP4	0.999995	-0.611094
SPATS2L	0.999995	-0.43272
AC108925.1	0.999995	-0.543286
STEAP3	0.999995	-0.483233
CHN1	0.999995	0.522385
PEPD	0.999995	-0.342414
AC008894.3	0.999995	0.523592
ADM2	0.999995	-0.582381
NDRG4	0.999995	0.605795
AC016074.2	0.999995	0.548212
RAD54L2	0.999995	0.338634
TBC1D22A	0.999995	-0.340735
GBA	0.999995	-0.660526
AC004461.2	0.999995	0.624094
ACVR2A	0.999995	0.404984
AC092279.2	0.999995	0.600369
TEF	0.999995	0.422825
TOLLIP-AS1	0.999995	0.561781
AC005534.1	0.999995	0.564124
OASL	0.999995	-0.34815
RASSF8	0.999995	0.64124
ZNF740	0.999995	0.344623
POU2F1	0.999995	0.345833
RAD17	0.999995	-0.553228
LARGE2	0.999995	-0.409641
RBP7	0.999995	-0.387723
DZIP1L	0.999995	-0.657722
EXOC3L1	0.999995	-0.591686
KPNA2	0.999995	-0.354725
CD151	0.999995	-0.350906
BMP6	0.999995	0.476303
FCRLB	0.999995	-0.58614
SORT1	0.999995	-0.341519
CRIP3	0.999995	-0.571177
CD101	0.999995	-0.376906
AL078622.1	0.999995	0.623969
LINC02361	0.999995	0.434452
CD28	0.999995	0.337464
MOSPD3	0.999995	-0.375484
LDLRAD2	0.999995	-0.655211
ZNF573	0.999995	0.552083
LCNL1	0.999995	-0.50366
SIPA1L3	0.999995	-0.338303
PSAP	0.999995	-0.353909
C15orf39	0.999995	-0.346513
HIST1H4H	0.999995	0.488501
WFIKKN1	0.999995	-0.600349
FNIP1	0.999995	0.34508
BRI3	0.999995	-0.341879
ZNF583	0.999995	-0.556084
TNKS	0.999995	0.341131
DSCAML1	0.999995	0.626266
CNOT6LP1	0.999995	0.489383
CBX6	0.999995	-0.343822
ACHE	0.999995	-0.577966
AL031846.1	0.999995	-0.569131
AL596202.1	0.999995	0.607044
BX470102.1	0.999995	0.608515
TESPA1	0.999995	0.33639
AC010531.3	0.999995	-0.639111
CACNA2D3	0.999995	-0.508577
CPAMD8	0.999995	-0.411352
LINC02086	0.999995	0.597523
ITGB3	0.999995	0.43948
ITPRIP	0.999995	-0.343354
CHI3L2	0.999995	-0.449784
INAFM2	0.999995	-0.341908
RSF1-IT2	0.999995	-0.634237
AC018992.1	0.999995	-0.67051
CCDC170	0.999995	-0.517886
PDIA4	0.999995	-0.336515
KANK3	0.999995	-0.540064
TMEM269	0.999995	0.585354
EAF2	0.999995	-0.434817
AC008569.2	0.999995	0.673786
ZNF358	0.999995	-0.383979
RAB20	0.999995	-0.340866
SLC5A6	0.999995	-0.337613
OGFR-AS1	0.999995	0.548157
TRBV4-1	0.999995	-0.553152
CYP1B1	0.999995	0.334561
PPAN	0.999995	0.419762
TOB1	0.999995	-0.341036
AL356417.1	0.999995	-0.586226
NKD1	0.999995	0.445053
TIFA	0.999995	0.389522
SFT2D2	0.999995	-0.335624
AC100786.1	0.999995	-0.591239
ABLIM1	0.999995	0.339011
RAB32	0.999995	-0.365602
FAM66D	0.999995	0.597256
PRAMENP	0.999995	-0.654208
METTL7A	0.999995	-0.344692
MLF1	0.999995	-0.592257
ZNF767P	0.999995	0.388271
IGKV1-9	0.999995	-0.500115
ZNF526	0.999995	0.427904
MIR7848	0.999995	0.644322
CAPN5	0.999995	-0.442447
KRT1	0.999995	0.551631
AC013470.3	0.999995	0.645757
AL096701.3	0.999995	0.633076
AL451123.1	0.999995	0.52642
NKTR	0.999995	0.339854
ABLIM3	0.999995	0.431385
PPFIBP2	0.999995	0.363826
HFE	0.999995	-0.49389
PNPLA6	0.999995	-0.3372
SH2B2	0.999995	-0.366682
SERINC5	0.999995	0.332304
AC011290.2	0.999995	0.628256
NEK5	0.999995	0.645729
SIAE	0.999995	-0.433062
BTN3A2	0.999995	-0.336122
ARID3A	0.999995	-0.34191
NUAK2	0.999995	-0.332394
ADGRE1	0.999995	-0.341408
C6orf223	0.999995	-0.654969
CSTA	0.999995	-0.337586
GEN1	0.999995	0.386404
AC097369.3	0.999995	0.619566
PLIN3	0.999995	-0.332121
C8orf82	0.999995	-0.364803
PAK1	0.999995	-0.331909
DOCK8	0.999995	-0.339662
CD1E	0.999995	-0.622536
TSPO	0.999995	-0.336423
TAGLN2P1	0.999995	-0.386448
RPL15P2	0.999995	-0.559228
PEAR1	0.999995	0.442733
CCT3	0.999995	-0.3317
SLC35F3	0.999995	0.606747
POU5F1B	0.999995	0.60176
ALDH4A1	0.999995	-0.487451
RABEP1	0.999995	0.332545
CCSER2	0.999995	0.331617
AC018755.4	0.999995	0.528175
FKBP7	0.999995	-0.6368
C3	0.999995	0.460611
MBLAC2	0.999995	0.445902
DTX1	0.999995	-0.395771
TBXAS1	0.999995	-0.33146
UBE2FP3	0.999995	0.617948
DGAT1	0.999995	-0.330956
ABCB1	0.999995	0.369357
ZFP69B	0.999995	0.552155
SPOCD1	0.999995	0.507243
AC007229.1	0.999995	-0.65343
AC040162.1	0.999995	0.367511
SLC16A6	0.999995	0.329283
GPR84	0.999995	0.414575
GOLGA6L5P	0.999995	0.574912
WRN	0.999995	0.376847
AC092535.4	0.999995	-0.49348
TJAP1	0.999995	0.329384
AL356215.1	0.999995	0.667318
ZDHHC1	0.999995	-0.491032
COL1A1	0.999995	0.489477
KATNB1	0.999995	-0.35165
KIF2A	0.999995	0.328626
ITLN1	0.999995	-0.637006
TPCN2	0.999995	0.379554
AL355075.5	0.999995	0.627802
FXYD7	0.999995	0.419468
PDIA5	0.999995	-0.449405
MOCS1	0.999995	-0.643958
LDHA	0.999995	-0.336179
TCF19	0.999995	0.604105
TMEM56	0.999995	-0.639347
MICU3	0.999995	0.529393
HIST1H2BO	0.999995	0.672223
IL10	0.999995	-0.484126
AC063950.1	0.999995	0.54067
UBR5	0.999995	0.33018
SIGLEC12	0.999995	0.574284
RGS18	0.999995	0.333477
FMC1	0.999995	0.610807
LINC01144	0.999995	0.602643
ANKRD9	0.999995	-0.389848
LINC01694	0.999995	-0.648871
MTMR7	0.999995	0.527337
AC132219.2	0.999995	0.599489
MSLN	0.999995	-0.66981
UBE2R2-AS1	0.999995	0.577099
TAGAP	0.999995	-0.332413
FAM20A	0.999995	0.410997
AF064858.1	0.999995	0.562318
KLF6	0.999995	-0.338754
HIC2	0.999995	0.340607
VPREB3	0.999995	-0.482826
RNASE4	0.999995	0.55543
HGF	0.999995	-0.479093
TRPS1	0.999995	0.346264
OLFML2B	0.999995	0.560135
RN7SL263P	0.999995	-0.643743
CASTOR3	0.999995	0.378227
AC090409.1	0.999995	0.569384
R3HDM2	0.999995	-0.326288
SH2B3	0.999995	-0.334343
MYBPC3	0.999995	0.4448
OPN3	0.999995	-0.498559
SDHCP2	0.999995	-0.572391
RBM6	0.999995	-0.326286
GIMAP3P	0.999995	0.598912
LINGO3	0.999995	-0.409032
CBR1	0.999995	-0.424161
INKA2	0.999995	0.402347
HNRNPA1P21	0.999995	-0.63925
BSN	0.999995	0.584927
PHB	0.999995	-0.3594
AL137003.1	0.999995	0.551639
PPP3CB	0.999995	-0.32925
NFYC-AS1	0.999995	0.549297
MSH2	0.999995	-0.40132
ATG2B	0.999995	0.324638
GNS	0.999995	-0.330601
AC079793.1	0.999995	-0.661381
PLD1	0.999995	-0.43684
AC135506.1	0.999995	0.488976
ZNF540	0.999995	0.531418
CSTF1	0.999995	0.350524
SPNS3	0.999995	-0.444618
SPATA2L	0.999995	-0.360969
TSPAN15	0.999995	-0.529891
NCOA7	0.999995	0.324925
NUP155	0.999995	0.334295
ALOX15B	0.999995	-0.541418
AL592429.2	0.999995	-0.672953
RSPH3	0.999995	-0.485543
AC084871.1	0.999995	-0.629581
IGFBP2	0.999995	-0.561639
AC025580.2	0.999995	0.580417
MAP2K1P1	0.999995	-0.472061
ZER1	0.999995	0.322764
AC023906.4	0.999995	0.599898
AC087392.5	0.999995	0.623028
CYP4F12	0.999995	-0.632645
DEF8	0.999995	-0.323927
TACSTD2	0.999995	0.602102
PDLIM5	0.999995	-0.336935
AL133371.2	0.999995	-0.663379
ASTL	0.999995	0.438674
EIF4EBP1	0.999995	-0.341683
HDGFL2	0.999995	-0.358692
HPGD	0.999995	-0.430939
SEPSECS	0.999995	0.349717
AC006077.2	0.999995	-0.517147
TNNT1	0.999995	-0.456434
RARA	0.999995	-0.329124
ATP10D	0.999995	-0.383118
AC093583.1	0.999995	-0.634042
BX571818.1	0.999995	-0.53495
LRP5	0.999995	-0.502767
BABAM2	0.999995	-0.323366
LINC00092	0.999995	-0.552091
ABI3	0.999995	-0.324026
ZEB2	0.999995	0.328143
KRR1P1	0.999995	0.561865
CHID1	0.999995	-0.361807
NECTIN2	0.999995	-0.34967
RYR1	0.999995	-0.465606
NBL1	0.999995	0.397057
ENKD1	0.999995	-0.481021
KCNMB4	0.999995	-0.5292
MAPK12	0.999995	-0.541939
ANXA6	0.999995	-0.329156
TMTC2	0.999995	-0.384185
RIPK1	0.999995	0.320435
TMEM263	0.999995	0.350623
AC027097.1	0.999995	-0.476987
NDRG3	0.999995	-0.332952
AC080112.3	0.999995	-0.441554
AC005674.2	0.999995	0.366107
STX2	0.999995	-0.337249
OPLAH	0.999995	-0.448593
UBAC1	0.999995	-0.328722
AC073548.1	0.999995	-0.383257
FCRL6	0.999995	-0.325293
RABGAP1	0.999995	0.331729
ANKRD13B	0.999995	-0.489034
AC012615.4	0.999995	-0.624535
TRAV5	0.999995	-0.5693
RPL10P6	0.999995	-0.439994
ZNF654	0.999995	0.337697
PXDC1	0.999995	0.481436
SCPEP1	0.999995	-0.321117
RBM12	0.999995	0.31973
RF00019	0.999995	0.562833
ZNF274	0.999995	0.320745
PHYKPL	0.999995	-0.320801
MYL9	0.999995	0.347071
SRM	0.999995	-0.324551
RARS	0.999995	0.330391
FCRL1	0.999995	-0.320473
CCT6P1	0.999995	0.406083
OR7E94P	0.999995	0.636293
TSHZ3	0.999995	-0.391943
RSPRY1	0.999995	0.353526
IDI1	0.999995	-0.321438
ERBB2	0.999995	-0.37622
RUFY4	0.999995	-0.455244
ZNF772	0.999995	0.528993
FAM107B	0.999995	0.325876
ZNF829	0.999995	0.444502
PTGR2	0.999995	0.571305
RILPL2	0.999995	-0.320026
UBR2	0.999995	0.318701
CABP7	0.999995	0.57014
TMEM38A	0.999995	-0.491603
HCK	0.999995	-0.323734
AC006059.1	0.999995	0.480334
APMAP	0.999995	-0.322046
AKR7L	0.999995	0.58181
LAP3	0.999995	-0.319741
AC137630.3	0.999995	0.539845
HIST1H2BD	0.999995	-0.502605
EEF1AKMT4	0.999995	-0.58876
NAXE	0.999995	-0.333961
TFDP1	0.999995	-0.32159
GOLGA7B	0.999995	-0.374791
HADHA	0.999995	-0.324101
RNF130	0.999995	-0.32312
GOLM1	0.999995	-0.329429
TTYH2	0.999995	-0.332274
NAA50	0.999995	0.319366
KAT2A	0.999995	-0.317996
SMCO4	0.999995	-0.397919
AL627171.1	0.999995	-0.642491
TREML1	0.999995	0.366868
SH3BP5	0.999995	-0.340131
[truncated: 14,950 more rows]

## Sheet: S3 rSJS vs Tol DE
Supplementary Table 5 S3. Significant differentially expressed genes identified in PBMC of resolved SJS vs tolerant cases
ID	Pvalue	logFC
IER3	7.55099e-48	-6.1754
IL6	6.29096e-47	3.63169
HLA-A	4.6547e-41	-3.57311
CCL20	5.34901e-36	3.41539
TEX45	4.46166e-35	-3.82253
IL1A	7.92093e-35	3.43009
IL1B	2.48279e-31	2.76311
MTND1P23	1.13254e-30	2.70522
PRRC2A	1.7297e-29	-6.46361
AC119673.2	5.91439e-28	-5.05324
HBB	9.57516e-24	-2.29038
HIST1H1E	1.25048e-22	-3.63581
KCNJ2-AS1	9.86243e-22	3.68492
AC010980.1	2.88817e-19	4.5522
AZIN1-AS1	3.84981e-19	2.61511
IL1RN	4.05374e-19	2.0604
RPL37P2	4.94565e-19	-2.21016
FCGR3B	1.14118e-18	3.03088
CSF3	7.67478e-18	4.17826
HBA1	1.06388e-17	-1.99837
CXCL3	3.36453e-17	1.96387
ARSI	2.08611e-16	-3.61313
RPL10P6	1.67846e-15	-2.53427
WASH5P	4.18108e-15	-3.2916
KCNJ2	4.83622e-15	2.56626
FOLR3	2.01327e-14	2.00682
LCN8	2.70821e-14	3.32564
CXCL2	1.41454e-13	1.71733
SERPINB2	1.50727e-13	1.71688
HBA2	2.86441e-13	-1.67668
F3	2.86441e-13	2.16606
CT75	7.18759e-13	3.26316
ACOD1	1.33159e-12	3.39011
RPL13AP25	2.82853e-12	-1.68636
DAPK1-IT1	3.68738e-12	3.28146
PKD1P5	4.04818e-12	-1.9377
AL033519.2	7.61573e-12	-1.69574
AC079753.1	2.08395e-11	3.09942
PTX3	2.30234e-11	1.74843
HIST1H1C	5.72042e-11	-1.69066
DNAAF1	5.94737e-11	2.15036
RASD2	1.30963e-10	-2.07641
MMP2-AS1	1.77915e-10	2.71319
AC018738.1	1.86674e-10	-2.20642
HIST1H1D	2.2855e-10	-2.9206
SLC4A1	2.2855e-10	-2.2175
IGLV10-54	2.79605e-10	2.35766
SLC30A1	4.13764e-10	-1.44201
RNF144B	8.7501e-10	1.44056
SOD2	1.27461e-09	1.46721
FUT3	1.39692e-09	-3.42069
RETN	1.39889e-09	1.83797
CCDC144A	1.55618e-09	-2.59411
FFAR1	1.55618e-09	-1.91191
TNFAIP6	1.55618e-09	2.11414
MFSD2A	1.66893e-09	1.59505
TCL1A	3.34795e-09	1.55446
H1F0	4.33749e-09	-1.36892
AC018475.1	4.33749e-09	-2.08415
TBX3	8.13754e-09	2.74309
CDCP1	8.35699e-09	1.82533
EGR1	1.44811e-08	-1.37045
THBS1	1.65178e-08	1.39459
ADORA2A-AS1	2.03373e-08	1.90895
AL365357.1	2.13948e-08	1.79732
LINC01093	2.32487e-08	2.58668
AC024995.1	2.52919e-08	-2.86228
ARRDC4	3.32156e-08	-1.29949
EREG	3.79727e-08	1.32608
MLXIPL	4.15437e-08	-2.41005
U2AF1L5	5.62903e-08	-1.65806
TLE3	5.84495e-08	-1.32004
ZNF683	6.21179e-08	1.48019
FFAR2	7.8729e-08	1.3817
RPL21P16	9.33128e-08	-1.26436
NDUFV2	1.42542e-07	-1.4603
WHAMM	1.87288e-07	-1.25996
ARRDC3	2.25983e-07	-1.26058
MSC	3.81898e-07	1.59087
AC079753.2	5.99089e-07	2.38215
LINC00200	7.13946e-07	2.239
IFI30	7.33621e-07	-1.33823
AHSP	8.55604e-07	-2.37653
NBL1	1.00794e-06	-1.48026
GPR84	1.04456e-06	1.50581
HSPA6	1.17613e-06	-1.49734
JAG1	1.19714e-06	-1.38229
PLPP3	1.32403e-06	-1.82759
IGKV1D-17	1.6083e-06	-2.01138
OR2B11	1.70752e-06	1.7002
GJB2	1.73676e-06	2.10056
RRAD	1.81317e-06	1.5492
LRG1	2.10191e-06	1.44083
AC068580.3	2.10317e-06	-1.76562
MIR155HG	2.22187e-06	1.74739
PTGS2	2.22654e-06	1.1807
SLC44A5	2.62401e-06	-2.19529
SERPINE1	3.31086e-06	-1.56825
CXCL8	3.4672e-06	1.19124
CCL7	4.2285e-06	1.24202
ELL2	4.79777e-06	-1.11959
CCL2	5.00088e-06	1.13424
ZFP36L1	6.14302e-06	-1.15309
KIR3DX1	6.47677e-06	2.1905
CXCL10	7.03596e-06	1.63355
MIR3142HG	7.34763e-06	1.90924
MIR3945HG	8.3307e-06	1.95753
A4GALT	8.39998e-06	-2.10705
ADORA2A	9.12923e-06	1.67173
AC004057.1	9.99919e-06	-1.0911
AP005899.1	1.03653e-05	-1.47213
AREG	1.04221e-05	1.10054
FOXD1	1.15886e-05	2.08835
PDZD8	1.80683e-05	-1.06707
APOBEC3A	1.8526e-05	-1.06478
ADAMTS2	1.91219e-05	1.79853
CEBPA	1.91396e-05	-1.11459
RIT1	2.09463e-05	-1.06038
RELT	2.09813e-05	-1.0712
TPSAB1	2.2563e-05	-2.08369
CREB5	2.2672e-05	-1.10941
NUAK2	2.41596e-05	-1.05209
GSDMA	2.41883e-05	2.00659
DUSP6	2.42216e-05	-1.07724
HBD	2.46767e-05	-1.93853
MRPL45	2.58697e-05	2.51207
SMAD6	2.59727e-05	-1.68976
AC095055.1	2.68734e-05	-1.27536
TLR1	3.04677e-05	-1.05216
NCS1	3.50522e-05	-1.52149
SELENBP1	3.50522e-05	-1.82927
HHEX	3.53696e-05	-1.05301
AC004130.1	3.95809e-05	2.13013
H2AFX	3.9725e-05	1.07351
AQP9	4.00775e-05	1.04283
ZNF703	4.5956e-05	-1.02332
UTS2	4.60707e-05	1.43721
IRAK2	4.60707e-05	1.09669
KLHL11	4.60707e-05	-1.15956
CFL2	4.60707e-05	-1.06835
ASIC1	4.60707e-05	1.72031
ITGAD	4.62438e-05	1.78549
DDX11L10	5.07153e-05	-1.49136
BAG4	5.07153e-05	-1.13231
SLC2A6	5.70608e-05	1.02336
TRGC1	5.94091e-05	1.05418
PHF1	5.94091e-05	-1.70953
LINC00677	6.08539e-05	2.03859
AC069213.3	6.24621e-05	-1.87329
CBX6	6.49288e-05	-1.0243
H1FX	6.49288e-05	-1.03569
FCRL3	7.42728e-05	1.01782
ADRB1	8.00484e-05	-1.62692
EMP1	8.01787e-05	1.0076
APOBEC3B	8.4509e-05	-1.32956
SNX9	9.59666e-05	-0.990793
RANBP2	0.000103686	-1.0028
RPL21P28	0.000105971	-1.24471
EFNA5	0.000123958	1.82136
AC084871.3	0.000135261	1.76423
AC138305.3	0.000140797	-1.93929
ICAM1	0.000158782	0.992864
BATF2	0.000158782	-1.57988
SNORD3B-1	0.000171933	1.44714
TMEM176B	0.000171933	-0.9627
ZDHHC7	0.000171933	-0.976434
AC058791.1	0.000175689	1.88381
SMG1P3	0.000175689	-1.1309
LRRC4	0.000179121	-1.20144
YOD1	0.000182277	-0.968398
C15orf48	0.000189463	1.30227
PMP22	0.000199386	-1.5062
IL1R1	0.000208512	1.06604
FCRLA	0.000208859	1.07944
MACROD2	0.000212442	1.40578
AC107983.1	0.000212442	-1.40034
TAP2	0.000221414	-1.83391
ZNF326	0.000226163	-0.949271
LINC02384	0.000226163	1.16554
AC002400.1	0.000233677	-1.76999
CAMK2A	0.000238376	-2.20674
KRT1	0.000244996	-1.6293
CENPC	0.000244996	-0.953929
AP005018.2	0.000317968	1.71141
HLA-F	0.000325546	-1.38882
LMTK2	0.000329583	-0.932639
FOS	0.000352431	-0.969017
SIGLEC1	0.000354906	-0.928895
PARD6G	0.000356696	1.5925
ABCG1	0.000387229	-0.945087
RPS3A	0.000409256	-0.922954
EEF1B2P2	0.000424315	-1.80548
SNHG9	0.00043454	-1.14063
DDX11L2	0.000434576	-1.42443
LRRC32	0.000480826	1.18688
RPL26	0.000509434	-0.927021
TRDV2	0.00053812	1.2998
SERTAD2	0.00053879	-0.921892
SH2D2A	0.000554108	0.928152
ACAD9	0.000554108	1.00079
HMOX1	0.000565025	-0.91933
USP32P1	0.000575462	-1.74883
GPR153	0.000618676	1.12916
GZMB	0.000627909	0.91177
DUSP10	0.000688473	-0.916213
LZTS3	0.000713699	-0.942223
KLF4	0.000741774	-0.911877
F2R	0.000748872	0.913319
TUBA1A	0.000748872	-0.909129
AC087645.2	0.00079122	1.66698
LMO2	0.000808128	-0.891448
NT5DC4	0.000861143	1.745
IFIT3	0.000870235	-0.910535
DSC2	0.0010381	-1.08798
KIF20B	0.00105069	-0.986851
CPEB4	0.00105958	-0.87781
CHD1	0.00105958	-0.895373
AC104046.1	0.00116627	-1.63166
NTN4	0.0011669	1.44478
CASZ1	0.00116795	-0.900534
INAFM2	0.00119359	-0.881516
CELF2-AS1	0.00121119	-1.06769
C15orf39	0.00132442	-0.884465
LAMB3	0.00135054	1.02477
DSP	0.00135147	1.37206
AL590550.1	0.0013915	1.51817
FSIP1	0.00145794	1.60059
CDC42EP4	0.00147593	-0.966829
ACHE	0.00153592	-1.4903
RNU6-574P	0.00159143	-1.61455
THRAP3P1	0.00159143	-1.70853
IGHV1-69D	0.0015944	1.61506
CENPK	0.00162289	1.18227
ST6GALNAC1	0.00162702	-1.35259
UPB1	0.00162702	1.30788
TENT5A	0.00172544	-0.848599
LINC00861	0.00176056	0.855188
HRH2	0.00184613	-0.844688
MMP19	0.00187625	1.23525
ASGR2	0.00187625	-0.874812
NT5E	0.00192665	1.04194
FIBCD1	0.00192778	1.67029
ATP2B1-AS1	0.00195997	0.849812
AL031590.1	0.00195997	1.58077
TRDC	0.00195997	0.902503
CLEC4E	0.00196373	0.88662
RNF19B	0.00196373	0.855881
COLGALT2	0.00216321	1.21637
LGALS9B	0.0021693	1.24925
PLPP2	0.00224445	1.64727
SASH1	0.0022457	-1.02747
IGLV4-69	0.00230229	1.22806
PIK3CA	0.00230229	-0.83264
AC064799.1	0.00230229	-1.0392
KCNG1	0.00233421	1.355
CD44-AS1	0.00233421	1.27577
FCGBP	0.00233421	0.880056
BTBD19	0.00233421	1.01013
LUZP1	0.0023674	-0.843552
AC068580.4	0.00248549	-1.46888
AHRR	0.00253919	1.43722
S100P	0.00254307	-1.29814
ODCP	0.00263635	-1.5183
ATG14	0.00268981	-0.822604
AC006141.1	0.00272393	1.60433
FAM166A	0.00302229	1.5427
AC104695.3	0.00302229	1.51234
PTMAP4	0.00302229	-1.10004
BMF	0.00302229	-0.816246
AC025580.2	0.00315123	1.46044
ABCA1	0.00317542	-0.814137
LINC01291	0.00317542	1.2262
C1orf21	0.00324554	0.855022
AC022217.1	0.00324554	1.53653
AC009487.2	0.00329862	-0.940651
AC037198.1	0.00337344	1.322
ZDBF2	0.00337344	-0.891591
NSG1	0.0034194	0.93312
GLUL	0.00343289	-0.837023
NPM1P26	0.00355378	-1.3343
RPS9	0.00355703	-1.40183
SCN4B	0.00358887	-1.52515
OVCH1-AS1	0.00363779	-1.25962
FNDC7	0.00366003	-1.66769
SERPINB9	0.00366003	0.818187
SLAMF6	0.00369035	0.824626
AK4	0.00377013	1.32507
TRGV9	0.00384992	1.09249
FOPNL	0.00388381	-1.48224
DTX4	0.00397861	-0.83412
AC034236.1	0.00400337	-0.815296
TUFT1	0.00406916	-1.16632
ATP1A4	0.00419349	1.52
S1PR2	0.00419349	-1.03624
ADNP2	0.00419349	-0.797983
SOCS6	0.00427213	-0.903916
NMD3	0.00431017	-0.802832
AC068580.1	0.00454601	-1.32513
RPS29	0.00461524	-0.818545
AF213884.3	0.00463621	1.5427
IL32	0.00465713	0.813914
NDN	0.00467089	-1.47564
AC009570.1	0.00472204	1.52918
SETD7	0.00482198	-0.798814
KLF10	0.00499501	-0.805374
FCMR	0.00501412	0.807444
IFIT5	0.00501412	-0.844963
NECTIN4	0.00524394	-1.49222
JUP	0.00527661	-0.783077
LAG3	0.00530927	0.896231
NFKBIA	0.00545798	0.819964
GZMH	0.0055122	0.788817
ELL	0.0055122	-0.780083
P2RY13	0.0055122	-0.831554
VEGFA	0.0055122	-0.781855
IL1R2	0.0055122	1.06829
CENPCP1	0.0055122	-1.23362
ZNF8	0.00551435	-0.883401
SFT2D2	0.00560156	-0.779773
GNB4	0.00560156	-0.831025
NTNG2	0.00564387	0.874258
AC138969.2	0.00564387	-1.53122
ANKRD34B	0.00572411	-1.5015
CRY2	0.0057296	-0.776884
P2RY14	0.0057296	1.18532
ITGB8	0.00576693	1.4145
MARCO	0.00586931	-0.871163
AL391832.3	0.0058789	1.39552
IGLV3-21	0.00590734	-1.0005
MAFA	0.00591681	1.30032
HOXC4	0.00611557	1.16668
RAB8B	0.0061937	-0.781848
ZNF746	0.00639677	-0.769598
KLF13	0.00642407	-0.779672
CCDC93	0.006475	-0.769521
CST7	0.00653036	0.786147
AC109326.1	0.00653036	0.977872
TCF19	0.00657794	1.40193
PWP2	0.00664444	1.213
FLT1	0.00667959	1.18827
PCBP2-OT1	0.00671648	-1.31019
HK2	0.0072359	-0.762803
AC090602.1	0.00726939	-1.4056
IGLV1-47	0.00747515	0.94395
AP001267.5	0.00748987	-1.51393
TBC1D15	0.00748987	-0.760349
ING1	0.00762192	-0.794069
REL	0.00762192	-0.767569
SIGLEC12	0.00771314	1.32565
S1PR5	0.00779472	0.764325
AL391832.2	0.00785496	1.30665
SLC7A5	0.00797995	-0.773063
PRSS23	0.00799567	0.795831
SDC3	0.00818901	-0.912296
KLRC1	0.00837412	1.09252
AC079250.1	0.00837412	-1.07557
TRAF6	0.00841439	-0.752735
AL118508.1	0.00846867	1.50268
AL021396.1	0.00867523	-1.47579
PI4K2A	0.00874376	-0.750703
SUCO	0.0090865	-0.748043
PAX8-AS1	0.0090865	0.87539
G0S2	0.0091622	0.774576
AC006059.1	0.00932788	-1.14385
CLP1	0.00935135	-0.837157
FAM53C	0.00938705	-0.74646
NMUR1	0.00943573	0.858719
LRRC37B	0.00970014	-0.759096
MYCN	0.00971899	-1.48667
KIF19	0.00980923	1.03704
PRF1	0.00983025	0.769367
ASTL	0.00983833	1.01902
MYBL1	0.00983833	0.747475
CA14	0.00983833	-0.946393
TMEM176A	0.00989402	-0.761115
NRIP1	0.00998476	-0.743711
TRIB1	0.0100759	-0.753842
SEMA7A	0.0102188	-0.781201
ANGPTL4	0.010246	-1.49113
RBM15	0.0102628	-0.753815
TMPO-AS1	0.0104223	1.07053
WNT5A	0.0106264	-1.44152
HIST1H2BO	0.01063	1.47256
ELL2P1	0.0106494	-1.19307
COL18A1	0.0107129	-0.754155
MIER3	0.0107523	-0.758134
AL031667.3	0.0107523	-1.15247
IGLV8-61	0.0109855	1.08077
LINC02631	0.0110273	-1.22414
SLC25A36	0.0110969	-0.739145
HNRNPA1P68	0.0113456	-1.35804
NUTM2HP	0.0115541	-1.49369
ZNF727	0.0118408	1.31738
RNMT	0.0118408	-0.730695
PTGDS	0.0118759	0.802476
C16orf70	0.0118759	-0.773458
CD79B	0.0118759	0.768327
LRRN3	0.0118947	0.944407
FCRL1	0.0119241	0.73364
AHCTF1	0.0119669	-0.729082
RLF	0.0122138	-0.727851
FKBP5	0.0123127	0.738601
POU2AF1	0.0123242	0.76226
CADM1	0.0124771	1.07514
AF064858.1	0.0126166	1.25542
LRRC25	0.0127866	-0.730762
ADGRG1	0.0127866	0.739229
YPEL2	0.0128238	-0.726246
CXCL1	0.0128238	0.778787
ADAM9	0.0128354	-0.783704
B3GAT1	0.0129743	0.806236
SETD1A	0.0131137	-0.734315
HBEGF	0.0131382	-0.730811
SH2D1B	0.0131382	0.764294
IL18RAP	0.0132083	0.745966
IGLV2-11	0.0133584	0.867078
BOK	0.0133616	1.11244
PGAM1P8	0.0137236	1.26664
OSR2	0.0139184	1.29579
TRGC2	0.0139184	0.780179
SNX22	0.0140248	0.846446
ZBTB34	0.0141331	-0.776639
SERPING1	0.0142611	-0.71761
NRG1	0.014268	-0.844857
GPR15	0.0144986	-0.88829
PER2	0.0146643	-0.733834
POMK	0.0146643	-1.12706
LIF	0.0146899	1.11785
ALOX5AP	0.0146899	0.719277
FAM183BP	0.0146899	-1.14337
TRDV1	0.0148347	1.23875
ZBTB21	0.0148347	-0.713427
KRT17P2	0.0148347	1.38835
TAF4B	0.0149256	-0.810444
SIGLEC14	0.0150627	-0.772243
CHKA	0.0153456	-0.798639
ADAM12	0.0153967	1.11052
NID1	0.0157813	-0.740473
RGMA	0.0161992	-1.21678
RN7SL368P	0.0162392	1.05569
PAX8	0.0164241	1.17978
AL121772.1	0.0164957	-1.42596
MEF2D	0.0165408	-0.726542
VIRMA	0.0166387	-0.706011
MRC1	0.0167059	-1.10892
AC013444.1	0.0171982	1.24803
NAA30	0.0171982	-0.712538
MYLPF	0.0172416	1.26331
GATD3A	0.0173737	1.15665
CCR2	0.0174291	-0.798364
MTMR6	0.0175725	-0.702281
Z98885.3	0.0177009	-1.29837
DBF4	0.0177304	-0.719175
IGLV2-8	0.0177304	0.855659
AC003991.1	0.0177659	1.33103
RSF1-IT2	0.0179	-1.34024
AL161430.1	0.0179584	-1.24943
AC013264.1	0.0186527	1.21573
CLEC5A	0.0186527	0.838632
PYHIN1	0.0186527	0.710811
HBS1L	0.0187519	-0.703369
EXTL3-AS1	0.0187519	-1.08183
GPA33	0.0187519	0.914351
SCART1	0.0188403	0.886997
AL021155.2	0.0193271	1.04972
STEAP4	0.0194191	0.791885
AP005482.1	0.0199077	1.21119
HIF1A	0.0199765	-0.716913
AL355881.1	0.0199765	1.37267
AC105046.1	0.019994	0.969667
HLX	0.0199981	-0.744959
TNFSF10	0.0200066	-0.707401
H3F3B	0.0202617	-0.720211
CPNE5	0.0209284	0.740955
CHEK1	0.0210366	-0.967385
NUFIP2	0.0211393	-0.700372
FCRL6	0.0214839	0.70056
LINC02273	0.0215982	0.925337
TIGAR	0.0219697	-0.938129
FBLN5	0.0219697	1.09219
SCD5	0.0221136	1.082
LRFN3	0.0222675	0.864003
JMY	0.0222836	-0.686084
KLRD1	0.0225006	0.689793
PALD1	0.0225542	-1.05281
GAS2L3	0.0226146	-0.949697
IQSEC3	0.0227761	1.16206
LINC00487	0.0230647	1.28761
MIR3181	0.0237076	-1.18815
RB1CC1	0.0238448	-0.681812
CA1	0.0238448	-1.15468
SERPINB9P1	0.0238482	0.773526
AL137060.1	0.0240372	1.18459
TRAV1-1	0.0247838	1.19112
HELZ	0.0248238	-0.684024
PCDHGA10	0.0248835	1.3001
IFRD1	0.0251976	-0.683692
AL035701.1	0.0253352	1.1924
RPL12P18	0.0254437	-1.22914
EP300	0.0254884	-0.694963
CLIC3	0.0255447	0.733402
PANX2	0.0255889	-0.923178
IGKV2D-29	0.0255889	1.11736
IL17C	0.0256174	1.1987
GTF3C4	0.0256174	-0.684452
S100A12	0.0257281	-0.675505
KCTD12	0.0258135	-0.682271
AC008074.2	0.0266518	1.0905
AC040169.3	0.0267677	-1.05604
RC3H1	0.0271107	-0.67152
AC073861.1	0.0271763	-0.688429
TMEM51	0.0271838	-1.0275
AL135905.2	0.0273347	-0.819129
TCN2	0.0273347	-0.744569
SLAMF7	0.0275044	0.67427
AC026979.2	0.0276556	-0.92128
IKZF5	0.0278802	-0.669387
AC005972.3	0.0278802	-1.28858
C13orf46	0.0278802	-0.837651
ZNF503	0.0280756	-0.779019
HTR3A	0.0283357	1.22238
NECTIN2	0.0285392	-0.724354
THNSL2	0.0285457	1.05738
THAP2	0.0285765	0.829679
C16orf72	0.0286946	-0.67269
DCUN1D5	0.0288656	-0.747649
GAPDHP35	0.028867	1.20369
EIF2AK3	0.0290053	-0.673171
AC093583.1	0.0290099	1.23478
ZCCHC24	0.0296229	-0.776652
HES1	0.0296574	0.886293
TBC1D12	0.0299608	-0.798912
RPL21P75	0.0299962	-1.08767
EBI3	0.0299962	1.15468
AC110792.2	0.0299962	-1.25012
EZH2	0.0299962	-0.720714
CLEC2D	0.0300443	0.668622
C22orf24	0.0303663	-1.25472
IRF7	0.0303663	-1.09157
DDIT3	0.0303663	-0.703555
ISCA1P6	0.0307439	-1.20048
AC020916.1	0.0307741	-0.660474
NET1	0.0310563	-0.720648
SHISA8	0.0310563	1.0494
CD3G	0.0317468	0.665659
AC136475.10	0.031874	-1.18116
KRT73-AS1	0.031874	1.12671
VPREB3	0.0323295	0.965781
ADORA2B	0.0324563	0.960447
NIPBL	0.0326225	-0.66468
RUSC2	0.0332603	-0.69534
REST	0.0336164	-0.654943
STX1A	0.0336164	-0.710763
AMD1	0.0336164	-0.65922
GLI3	0.0336164	1.16333
GALNT5	0.0336748	-1.22827
S100B	0.0336748	0.893102
LILRB3	0.0336748	0.900831
SMOX	0.0336748	-0.675939
MDGA1	0.0336748	0.75945
AC073869.1	0.0338054	-0.653312
TP53BP2	0.0338848	-0.656396
AC016596.1	0.0346001	1.24295
FAM209B	0.0350538	-1.087
FAM168B	0.0350538	-0.659878
EFNA1	0.0350801	-1.16156
HAUS3	0.0351547	-0.650457
ORM2	0.0354796	1.1348
ETS1	0.0355343	0.679258
INO80D	0.0356178	-0.649822
CD24	0.0356178	0.898359
PNKD	0.0356178	-0.649895
TCL6	0.0357265	0.999325
DCUN1D1	0.0357882	-0.661236
EP300-AS1	0.0359875	-0.975853
NLRP3	0.0360142	0.667149
BCL2A1	0.0362469	0.657188
AL031602.2	0.0362469	1.12718
LILRB1	0.0366217	1.02889
DCTN4	0.0366217	-0.646967
P2RY2	0.0366217	-0.861572
GAB2	0.0366217	-0.657306
LINC01578	0.0372765	-0.657224
ZNF106	0.0375618	-0.650512
TNFSF14	0.0375618	0.812817
TXNRD1	0.0383779	-0.65143
ARL8A	0.0388005	-0.647594
JMJD1C	0.0394042	-0.654133
FAM157C	0.039661	-0.95851
SH2B3	0.039661	-0.657608
CR2	0.0396748	0.868718
FRRS1	0.0396771	-1.10161
WDR45P1	0.0397425	1.12373
ACSL3	0.0398302	-0.649222
CCDC117	0.0398692	-0.675707
BCL6	0.0400178	-0.653706
DUSP4	0.0400178	-0.640201
SMAD7	0.0400701	-0.644034
ZNF805	0.040466	-0.674077
CEBPD	0.0405067	-0.656701
LDLRAP1	0.0417326	0.64237
FOSB	0.0422679	-0.659503
NUP58	0.0422702	-0.638574
KAT6A	0.0422702	-0.650235
VWCE	0.0424646	-1.20947
TNFRSF21	0.0429543	-0.67444
CFAP58-DT	0.0431836	1.21786
TNFSF15	0.0433347	1.09663
NRIP3	0.0435452	-0.71478
AC034199.1	0.0435633	1.17829
GPR171	0.0436691	0.81504
TET3	0.0438948	-0.640549
FAM83F	0.0445412	-1.23706
LTK	0.0452777	0.709443
GAPDHP42	0.0452832	-1.09658
PRAG1	0.0455174	0.73819
AC073046.1	0.0457301	-0.950445
ZCCHC2	0.0457301	-0.632829
ANKRD55	0.045906	0.907279
SHB	0.0463532	-0.993147
ANKRD22	0.0466048	-0.898256
RPSAP54	0.046714	-0.990096
EHD1	0.047044	0.649411
PSPHP1	0.0473347	1.09482
SREK1	0.047816	-0.630997
BCL2L11	0.0484681	-0.62838
NSRP1P1	0.0491215	1.17634
LATS2	0.0491418	-0.626148
DCP1A	0.0493674	-0.626921
SNORD99	0.0494291	1.16307
AC106028.4	0.0497389	1.21452
ICE1	0.0498443	-0.624482
RPS28	0.050087	-0.623631
KRT72	0.050279	0.742423
AP001042.1	0.0502819	1.16279
UBXN7	0.0504755	-0.623646
SAMD8	0.0506546	-0.622918
RN7SL138P	0.0507764	-1.17311
AL079338.1	0.0507764	1.19863
RPL10P9	0.0508666	-0.634056
LRRC37A	0.0513059	1.09117
FGFBP2	0.0513789	0.631655
DAG1	0.0513789	-0.6641
DNAJC25	0.0519987	-0.820505
PCDHGB6	0.052008	1.14044
KIF7	0.052008	-1.08123
VEZF1P1	0.0528578	-1.24149
RICTOR	0.0534445	-0.626674
AC092645.1	0.0536149	-0.966198
AC004832.6	0.053635	1.21755
RHOB	0.0539721	-0.628619
ZBED6	0.0539721	-0.981088
S100A8	0.0541556	-0.635827
PLEKHO2	0.0551552	-0.625014
CCNJ	0.0551848	-0.697041
CDC40	0.0552165	-0.617995
AL356215.1	0.0558713	1.22063
ROR2	0.0558713	1.09157
TNFRSF10D	0.0564966	-0.679334
CYP2S1	0.0565865	-0.718809
NFIL3	0.0567892	-0.616111
IGLV4-60	0.0568791	1.05447
FCGR1A	0.0578319	-0.714877
ATP1B1	0.0578319	-0.789971
FAM111B	0.0578319	0.873926
AC004987.2	0.0578389	0.64754
AC122718.2	0.0578389	-1.16306
MAFB	0.0578389	-0.633657
CEP95	0.0580372	-0.61186
GAPT	0.058219	0.704444
CYP4F22	0.0590047	0.84247
FAM86JP	0.0594587	1.18883
DUSP2	0.0595527	0.630575
KRT73	0.059559	0.853649
CLEC4F	0.0595605	0.988436
GRIK5	0.0596752	1.03061
AC006230.1	0.0606105	1.10302
TCERG1	0.0606983	-0.609087
CNDP1	0.0607766	-1.186
AP001324.1	0.0633354	-0.615542
SPSB1	0.0633354	0.740146
PLEKHB1	0.0633354	0.6732
CCRL2	0.0634763	0.741762
VNN1	0.0634763	-0.778983
MPP3	0.0634763	-1.134
PLCD3	0.063721	-0.794257
ZBTB10	0.063721	-0.604112
SLBP	0.0637793	-0.604255
SCD	0.0639197	-0.735866
IER5L	0.0639361	-0.690829
P2RY1	0.0639893	-0.852611
MTCO1P11	0.0642054	-1.13884
STAM	0.0642054	-0.616064
P2RX5	0.0644739	0.651349
SPON2	0.0653918	0.611398
TUBGCP5	0.0657465	-0.923011
SLA2	0.0658017	0.604958
ADGRG5	0.0658017	0.635669
LINC02637	0.0658017	1.19741
TOR1AIP1	0.0658017	-0.604238
SLC4A10	0.06591	0.843589
TCTE1	0.0664692	-0.933811
SNIP1	0.0665566	-0.614938
CTDSPL2	0.0680293	-0.598756
LGALS2	0.068262	-0.62011
SPIRE2	0.0686985	0.944225
LUCAT1	0.068723	0.649074
AC018804.1	0.068723	1.14691
IFI44L	0.0690454	-0.597836
HEATR3	0.0691214	-0.656778
RPS15A	0.0694891	-0.612661
AP003068.2	0.06965	0.786217
SCAF8	0.0701189	-0.600684
PROSER1	0.0702594	-0.597108
MTPAP	0.0702679	-0.629607
STAB1	0.0702718	-0.605713
SORT1	0.0704836	-0.599796
TRBV4-1	0.0710385	0.959754
ZNF292	0.0710385	-0.59595
SEC14L1	0.0710385	-0.599126
AL592437.1	0.0710385	-1.14861
AGFG1	0.0710767	-0.60114
MNT	0.0714483	-0.596443
AC106865.2	0.0714483	1.04061
WDR48	0.0719856	-0.593855
ZNF239	0.0720359	1.04708
AC078785.1	0.07228	1.06174
SETD1B	0.07228	-0.607724
APBB2	0.07228	-0.894288
AC099560.2	0.07228	-0.603842
VEZF1	0.07228	-0.593137
ATG2A	0.07228	-0.602046
TMEM204	0.07228	0.673266
RGS2	0.0724614	-0.60953
PDE5A	0.0735379	0.788796
SLC25A23	0.0735379	0.623125
AL138720.1	0.0739219	1.10886
PAFAH1B2	0.0739219	-0.590411
ETS2	0.0739219	0.606167
WASL	0.0743421	-0.659817
RIOK3	0.0743421	-0.598864
IRF2BP2	0.0743421	-0.608071
PDZK1IP1	0.0743421	-0.874732
DHX8	0.0743421	-0.591234
FOXO3	0.0747675	-0.590828
SKIL	0.0747675	-0.589054
CFAP45	0.0747675	-0.875583
USP30	0.0747675	-0.624612
AF131215.6	0.0748133	0.941726
TNFAIP8	0.0748133	0.593912
HLA-DMA	0.0748133	-0.797647
RAB3D	0.0749719	-0.672186
ABHD17AP1	0.0749719	0.659939
PLCXD2	0.0752866	-0.610797
LINC02541	0.0752866	1.15827
TLK2P1	0.0753457	-0.663217
IGLV3-12	0.0753916	0.996153
AC017104.3	0.0754676	1.09106
LTF	0.0755082	-1.08125
AC008033.3	0.0760792	1.07496
MSR1	0.0760792	0.686185
ITK	0.0763903	0.601774
AC109460.1	0.0763903	-0.905181
AL078581.3	0.0763903	-1.00919
GNAO1	0.0771449	0.718401
ZBTB43	0.0771449	-0.586039
AFF4	0.0771449	-0.594805
AC083900.1	0.077508	-1.15849
AC002091.1	0.077508	0.899271
RN7SL832P	0.0776334	1.13006
TULP2	0.0776334	1.08301
PPP1R3B	0.0776334	-0.620597
EIF1AD	0.0778882	-0.58408
SRXN1	0.0781963	-0.871879
UNC5B	0.0783993	-0.981415
PRRC2C	0.0785709	-0.603918
RNF169	0.0785897	-0.593477
CDK12	0.0785897	-0.589356
UBE2D3P1	0.0785993	-0.588362
FOXP4	0.0785993	-0.583336
SRRM1	0.0804701	-0.591852
AL035661.2	0.0804701	-1.15862
AP000936.3	0.0805517	-1.06468
PDPR	0.0809484	-0.581002
PHF3	0.0816453	-0.589383
TP53INP1	0.0822396	-0.581046
IL7R	0.082925	0.600418
KCNAB1	0.0830564	-0.945855
ARID3B	0.0833633	-0.579118
CPEB2	0.0833633	-0.589172
LINC02446	0.0837783	0.686575
TRAF4	0.0841319	-0.578321
RIOK1	0.0848561	-0.609224
NKG7	0.085263	0.598902
F2RL1	0.0853672	-0.843881
ABHD17AP5	0.0853803	0.93527
BATF3	0.0853803	0.855292
AL162595.1	0.0853803	1.1428
CACNA2D2	0.0859019	0.604891
AL353759.1	0.0864844	1.12525
ADRA2B	0.0864844	0.860844
OR4D1	0.08658	1.02782
ZNF516	0.08658	-0.575055
ARPIN	0.0866658	-0.68665
EDN1	0.0872265	0.932899
YTHDF3	0.0872265	-0.578245
GTSCR1	0.0875114	1.10918
NPAS2	0.0881216	0.852239
LINC00346	0.0887006	1.11044
TOR1AIP2	0.0891644	-0.576236
SBDS	0.0891821	-0.576026
TYW5	0.0896696	-0.613846
SGTB	0.0896696	-0.572222
IGKV3-20	0.0896696	0.611854
KIF26A	0.0896696	-1.05127
NGFR	0.0896696	0.971458
RETREG1	0.0896696	0.656179
PGS1	0.0896696	-0.575361
ZNF644	0.089916	-0.574622
PRDM1	0.0903619	0.58343
S100A9	0.0903619	-0.593821
FAM117A	0.090451	0.574945
MAF	0.09067	0.57415
AP001000.1	0.09067	-0.577836
IGLV2-18	0.0920077	0.917282
SUB1P1	0.0920931	0.988406
HIVEP1	0.0920931	-0.569918
PHF2P2	0.092677	-1.02745
NOD2	0.093068	-0.573382
IFIT1	0.093068	-0.687007
KLF6	0.0930878	-0.589362
MKNK2	0.0930878	-0.587142
CAV2	0.0931549	-1.08024
AC092535.4	0.0932344	0.842749
AL450998.1	0.0932344	0.578768
ZC3H12C	0.093293	0.819633
ACVR2A	0.0934661	0.682917
WHAMMP3	0.0936379	-0.676932
HLA-DQB1	0.093869	-0.599106
KLHL24	0.0939707	-0.567431
SSBP3	0.0941091	0.570786
RNU5D-1	0.0958611	0.955919
UPK3B	0.0960624	-1.05713
MYCL	0.0964169	-0.691592
ZNF451	0.0967661	-0.564845
PPM1A	0.0967661	-0.565793
KDM7A	0.0972762	-0.569889
SENP5	0.0972762	-0.575887
MTSS2	0.0973059	-0.795534
TRGV10	0.0987715	0.797751
DIS3	0.0987715	-0.5633
KRR1	0.0988739	-0.562963
ZNF860	0.0989347	0.966911
TACC1	0.0994355	-0.573876
ZNF14	0.0995682	-0.629942
LINC01505	0.0998811	1.09722
MARCKS	0.100236	0.578861
AC022167.3	0.100236	-1.07034
CD36	0.100236	-0.564836
SIGLEC17P	0.100236	0.68919
CAMKK1	0.100236	-0.645553
UBE4A	0.100236	-0.560957
AL133520.1	0.100236	1.05725
STX3	0.100236	-0.60832
SOS2	0.101151	-0.561463
DRAM1	0.10181	0.6245
DNAJC3	0.10208	-0.560066
AC119396.2	0.102299	1.08398
IGLC2	0.102615	0.564945
PATL1	0.102818	-0.564635
AC016831.1	0.102818	0.943456
TUBB4A	0.103153	0.912015
SETD2	0.103153	-0.566504
SLC7A8	0.103153	0.918632
PPP1R9A	0.103153	-0.96798
FOSL2	0.103161	-0.57923
VSTM4	0.103221	0.975925
ZNF776	0.10369	-0.602642
MYO10	0.103734	-0.8167
CCDC6	0.104087	-0.557852
SPIB	0.104272	0.676251
AC022395.1	0.104628	-1.05082
PIK3CG	0.104716	-0.557356
ZNF460	0.106122	-0.811318
KLRF1	0.106237	0.579365
SFPQ	0.106382	-0.573906
ETV5	0.106808	-1.01793
TNS1	0.106862	-0.660585
PATL2	0.106862	0.563065
CNIH2	0.107201	-0.809059
BRAP	0.107201	-0.569906
LINC01963	0.107338	0.773462
C8orf76	0.107338	-0.859887
POLB	0.107439	-0.648768
AQP10	0.107543	-0.929421
HSPA2	0.108035	0.983415
C11orf96	0.108139	0.888766
SH3D19	0.108139	-0.726999
ELOA	0.108168	-0.553402
ATAD2	0.108168	-0.589739
MED13L	0.108168	-0.567013
PIP4K2A	0.108168	0.566612
MAD2L1BP	0.108633	-0.615732
PSME4	0.108666	-0.556307
RF00019	0.109027	-1.0664
SDC2	0.109068	0.648295
CLEC4G	0.109458	-0.876084
CD19	0.109458	0.587509
SMG1P1	0.109626	-0.845076
NOL9	0.109875	-0.5521
PRR33	0.109875	-0.596948
LACTB	0.110399	-0.576243
RAB34	0.1109	-0.588581
CASC8	0.111126	-0.989506
ARPC5L	0.111167	-0.550516
AC090826.3	0.11141	-0.960918
AC116158.2	0.112672	-0.998917
LINC02551	0.112952	-1.07563
AC005280.2	0.113377	1.01933
ARFGEF2	0.11339	-0.549489
AL356535.1	0.113437	-0.687071
MRPL37P1	0.114064	1.08584
SPEN	0.115071	-0.560715
MAP3K1	0.115071	-0.558764
COL4A2	0.115071	1.08496
AC084117.1	0.115188	0.990618
TMEM71	0.115188	0.560084
LIPN	0.115688	0.790023
SDC4	0.115688	0.593136
PPIAP40	0.115688	-0.995649
UPP1	0.115688	-0.55505
RNF152	0.115688	0.73232
TOX	0.11573	0.583262
AC092881.2	0.11573	-0.915181
ZNF512	0.115748	0.651466
C16orf87	0.11607	-0.627515
CDC5L	0.116346	-0.549433
ZBED2	0.11677	-0.865511
KCNC3	0.117028	-0.569134
RHBDL3	0.117028	-1.16395
HIST1H2BG	0.117407	0.822879
ZBTB39	0.117407	-0.56502
LUC7L2	0.117407	-0.544813
KRT2	0.117461	1.06246
USF3	0.117461	-0.545511
FZD5	0.117461	-0.904693
ATP6V0E2	0.117496	0.566827
ANKRD20A11P	0.117496	0.847672
AD000864.1	0.117702	0.758928
IGLV2-14	0.11823	0.568492
ICOSLG	0.118559	-0.672552
AC015971.1	0.118589	-0.688292
IFFO2	0.118668	-0.543672
RF00019	0.118668	-0.882456
GCH1	0.119184	0.545926
TRPV4	0.119531	-0.865054
VGF	0.120134	1.03234
AC104109.2	0.120269	-0.972562
ZNF467	0.120464	-0.541909
WDR43	0.120464	-0.541848
CHAD	0.12133	0.915227
BAZ2A	0.122333	-0.556944
CA6	0.122929	0.789995
XRN2	0.122929	-0.542726
ZNF629	0.123099	-0.619339
RTKN2	0.123986	0.693178
FAM157B	0.124044	-1.00482
WDFY3	0.124346	-0.562389
USPL1	0.124346	-0.539045
AL591845.2	0.124346	-1.04848
FPR2	0.12437	0.571543
EIF4BP3	0.124409	-0.563529
LHFPL6	0.124425	-1.06512
AC020661.1	0.124943	-1.02648
SEMA4B	0.124943	0.544299
JARID2	0.124943	-0.548735
LINC01353	0.1252	0.944903
AC018695.9	0.125266	1.05361
NFE2L2	0.125551	0.542178
NNAT	0.125708	-0.871024
RALGPS2	0.125978	0.540204
CD300LF	0.126231	-0.544632
ZNF544	0.126739	0.702077
IGFBP2	0.126911	-0.926155
GNG7	0.127116	0.561018
AL031717.1	0.12718	-0.869767
AP004245.1	0.127235	0.991566
EDAR	0.127348	0.715446
AC090004.1	0.127794	-0.966695
AC093525.9	0.127965	-1.03759
PHLPP2	0.127965	-0.581121
AGAP2	0.127965	0.543561
AC134407.2	0.128352	0.995266
FOXN2	0.128682	-0.535046
LOXL1	0.128997	-0.872237
CACFD1	0.129103	0.660766
LINC00910	0.129478	0.799647
SMCR8	0.129841	-0.543622
AC007342.9	0.130139	1.0025
PCDHGB5	0.130139	1.02271
RNU4-47P	0.130155	-0.963584
THEM4	0.131367	0.555849
CBLL1	0.131367	-0.533953
RMND5A	0.131367	-0.533624
FAM124A	0.131699	1.02334
LGR6	0.131817	0.593188
ACCS	0.132297	0.564184
ARHGEF17	0.132618	-0.90287
HTR5BP	0.133033	-1.03667
AC026470.3	0.133344	-0.851887
SBF2	0.133551	-0.573592
PDK4	0.134193	-0.608817
MIEF1	0.134326	-0.531233
APOE	0.13435	-0.920273
GIPC3	0.134978	0.75788
RARA	0.135633	-0.540861
RCL1	0.136153	-0.605527
KCNJ14	0.136177	-0.83851
RASGEF1B	0.136177	0.537725
PLXNB2	0.136177	-0.543875
RNF168	0.136813	-0.529081
ILDR2	0.136814	-0.895664
ZFP91	0.136916	-0.532957
TRAV4	0.137663	0.870168
DHX9	0.137663	-0.539427
PBLD	0.138059	-0.696724
CHST2	0.13827	0.531656
KMT2C	0.13827	-0.537721
FBLN2	0.138828	0.754308
NCK2	0.138994	0.534268
CD38	0.139205	0.561685
ZNF528-AS1	0.140025	0.828127
LINC01088	0.140471	1.00232
AC008481.1	0.140602	-0.938802
IRS2	0.14176	-0.536236
HIST1H3H	0.14176	0.63875
RCAN2	0.141955	0.928834
AC116366.1	0.141977	-0.580844
AF131215.5	0.141977	0.80303
TNPO1	0.141977	-0.525923
KCTD5	0.143381	-0.528829
DNAJC2	0.143381	-0.531669
RIC1	0.143678	-0.524807
AC018904.1	0.144209	0.9098
AP001189.5	0.144209	0.983735
MYL4	0.144468	1.01088
AC007406.5	0.144468	0.740983
PRKCQ	0.144468	0.526376
CRKL	0.144785	-0.524621
DCUN1D3	0.144836	0.666271
FGD6	0.144836	-0.63598
GPM6A	0.144836	1.01264
FYTTD1	0.144836	-0.523892
PLEKHH3	0.146081	-0.849399
PCDH9	0.146248	0.743978
B4GALNT4	0.14625	-0.820789
RPS6KB1	0.146665	-0.522615
AC009686.2	0.146665	0.98952
AL034428.1	0.146665	-0.955859
WNT16	0.146674	0.964558
RAP2B	0.146674	-0.532176
RELB	0.146829	-0.525459
RREB1	0.147318	-0.526929
SIRPB1	0.147479	-0.522163
ANKDD1A	0.147507	-0.697757
SUSD6	0.1484	-0.529429
CXXC5	0.148489	-0.522699
DDX6	0.14873	-0.533897
CDKN2B	0.148858	0.847158
FAM91A1	0.148858	-0.520794
UBE2Q2	0.149079	-0.519992
AC092428.1	0.149079	-1.02037
BTN3A2	0.149154	0.527427
LINC00944	0.149582	0.862197
AC091173.1	0.149962	1.00271
EEF1A1P8	0.150059	-0.962384
TNFSF8	0.150059	0.522327
IGF2BP2-AS1	0.150123	-1.02894
FCRL5	0.150395	0.598365
RHBDL1	0.150395	-0.765866
ADM	0.150395	-0.535538
ALPL	0.1511	0.95596
PDCD4	0.1511	-0.527023
NLRP9	0.151635	-0.981318
DDX21	0.151635	-0.52949
AL133330.1	0.151783	0.801006
RPL41	0.152656	-0.533809
NOL10	0.153009	-0.587153
HAVCR2	0.153072	0.530971
CUTALP	0.153176	0.541564
LCOR	0.153186	-0.519432
SMCHD1	0.153868	-0.530526
C5orf66	0.153868	-0.866735
WDFY1	0.154074	-0.516814
LINC01465	0.154074	0.841138
UTP18	0.15416	-0.555883
SNX30	0.154501	-0.51618
COPS2	0.154621	-0.516292
ZNF791	0.154728	-0.523934
GZF1	0.155044	-0.523341
FEM1C	0.155745	-0.515729
CCR1	0.155745	-0.52383
SOX4	0.156106	-0.540264
AKR1C1	0.156505	-0.942863
IGKV1-27	0.156534	0.813324
NUP98	0.156675	-0.519912
GNA13	0.156883	-0.530068
AL121929.3	0.15732	-0.892925
SLC13A4	0.157419	0.93734
PGGT1BP2	0.157419	-0.988976
ANKRD50	0.157549	-0.654361
AC008555.4	0.157549	0.622377
NEBL	0.157821	-0.842865
AC064801.2	0.157821	-0.990656
UHRF1BP1	0.157821	-0.521224
ZC3H12A	0.158364	0.525536
CMBL	0.158938	0.982702
USP3	0.16025	-0.514024
AC068279.2	0.160475	0.955772
CARD19	0.160911	-0.512425
FAM76B	0.160975	-0.511508
RPS4XP13	0.160975	-0.855851
TEKT4P2	0.160975	-0.977139
ADTRP	0.161168	-0.700061
ITPRID2	0.161381	-0.514325
ZEB1	0.161489	-0.511307
JDP2	0.162491	-0.510825
HOXA9	0.162491	-0.944489
BRAF	0.16268	-0.510424
LMNB1	0.163104	-0.52576
HMCN1	0.163104	0.971826
SELPLG	0.163282	0.524536
HBP1	0.163316	-0.510459
DCP2	0.16352	-0.509575
STMN1	0.16352	0.56209
IGLV3-19	0.16352	0.693552
SELL	0.16352	0.52954
FLVCR1-DT	0.164038	0.87615
CD3E	0.164139	0.527756
RDX	0.164139	-0.590044
CNTD2	0.164297	-0.907286
GORASP2	0.164756	-0.509474
AC002075.2	0.164756	-0.95421
TMEM183A	0.164756	-0.508792
RPS3AP5	0.164756	-0.683269
PFDN2	0.164756	-0.564524
SPATA41	0.164775	0.958532
FCRL2	0.165141	0.583101
LINC01001	0.165141	-0.889801
PCDHGB2	0.165403	1.00476
AP001962.1	0.165757	-0.991349
SIM2	0.165829	0.981241
KDM5B	0.165913	-0.507774
BANK1	0.166094	0.510256
SBNO1	0.166094	-0.507667
AK5	0.166094	0.613285
AC100858.3	0.166094	0.909623
NR1D2	0.166094	-0.510912
CHST8	0.166094	-1.00999
CD96	0.166588	0.514101
FOXJ2	0.166652	-0.506996
RGL1	0.166652	-0.613584
RAB39A	0.166652	-0.793407
MALAT1	0.166784	0.531418
MAP1LC3B	0.166955	-0.514228
EBF4	0.166955	0.664698
LPP-AS2	0.167221	0.835439
UHRF1BP1L	0.167221	-0.505976
S1PR3	0.16738	-0.529748
AC093788.1	0.167795	0.982377
AC001226.2	0.168483	-0.816368
CHD2	0.168985	-0.518718
AC110285.2	0.168985	-0.79567
AC008569.2	0.168985	0.998613
OTULIN	0.168985	-0.50489
AC010245.2	0.168985	1.00904
SAMSN1	0.169049	0.509218
TGM4	0.169049	-0.845056
MYBPC2	0.169147	-0.873461
PRMT9	0.169299	-0.616659
AC112907.3	0.170442	-0.638746
HEXD	0.170686	0.506003
ZNF800	0.17144	-0.505354
DDX28	0.172296	-0.552631
KLK1	0.172392	0.774882
SBK1	0.173998	0.504614
AC006033.2	0.173998	0.745231
SERPINB10	0.173998	0.784473
RAB14	0.174338	-0.50516
BMPR1AP1	0.174679	0.958179
DYRK1A	0.174992	-0.508986
FSTL3	0.175538	-0.720194
NOCT	0.176132	-0.563614
MIDN	0.176201	-0.515867
FRS2	0.176201	-0.513158
AL139020.1	0.176201	0.846506
TRAC	0.177172	0.51439
ZNF385A	0.177356	-0.512091
AL713852.1	0.177356	0.912328
RRAGD	0.177733	-0.587256
PTGER2	0.177944	0.503217
LAPTM4A	0.178793	-0.505877
ELMSAN1	0.179063	-0.506951
LRRC37A2	0.17967	0.880088
POLR2A	0.179966	-0.512479
SPRTN	0.180609	-0.575659
TSPAN13	0.181393	0.641045
CNOT8	0.181682	-0.499632
IGHA2	0.182437	0.554611
ISCA1P1	0.182437	-0.760532
USP42	0.182439	-0.497135
AC114490.3	0.182439	0.737405
TPD52	0.182535	0.551917
RPS4XP16	0.183542	0.81898
RIMKLBP2	0.184174	-0.919875
AC016596.2	0.184174	-0.917312
AC103974.1	0.184282	-0.985934
TBX21	0.185138	0.498877
AC141586.5	0.185406	-0.947474
RPS3AP47	0.185908	-0.856383
KIAA0232	0.185908	-0.495258
ZFPM1	0.186254	0.504164
KCTD6	0.186758	-0.654453
AC099336.2	0.187039	-0.495119
AC015911.7	0.187271	0.57325
RBMS2	0.187271	-0.577443
ARHGAP20	0.18731	-0.942105
BAG3	0.187562	-0.499537
PRDM2	0.187562	-0.503217
TUBA4B	0.187746	0.859485
AL592429.1	0.188193	0.79231
KCNE3	0.188302	-0.618574
AC005332.7	0.188699	0.915616
UCP2	0.189752	0.507848
SDE2	0.189841	-0.503782
PTPN22	0.18997	0.496041
SPN	0.190943	0.502171
CKAP2	0.191449	-0.529476
MS4A7	0.191489	0.494304
CRYZ	0.191995	0.643334
Z83844.2	0.191995	-0.928939
CDCA4	0.19266	-0.531858
AGFG2	0.192965	0.565969
CCDC186	0.192965	-0.491177
ACBD5	0.192965	-0.503885
B3GALT6	0.192965	0.551096
SPTY2D1	0.193018	-0.491386
LAP3	0.193018	-0.491659
DRGX	0.193018	0.993874
THUMPD3	0.193131	-0.510048
HLA-C	0.193262	0.505955
B4GALT5	0.193266	0.493812
BMPR1A	0.193403	0.694372
GRK5-IT1	0.193403	-0.920108
MPO	0.193643	-0.690677
AL139022.1	0.194244	-0.748299
BMS1	0.194768	-0.500316
AC012618.1	0.195147	0.67326
NUDT4	0.195422	-0.489392
UTF1	0.195422	-0.755543
KDM3A	0.195665	-0.497227
MIR600HG	0.195804	0.673383
AC135050.5	0.195804	-0.716101
EPB41L4A-AS1	0.195804	-0.498799
CSNK1G3	0.196132	-0.503276
DENND2C	0.196796	-0.823713
CHD7	0.196796	-0.489146
AL356309.3	0.196796	-0.906004
ARHGAP5	0.197297	-0.50618
OLFM1	0.197566	-0.719191
AJ003147.3	0.197869	0.885691
CD63	0.198304	-0.495136
FBXO11	0.19873	-0.487575
SLC25A42	0.198858	0.512522
MST1L	0.198858	0.877248
BRCA2	0.198858	-0.676083
MASTL	0.199638	-0.540912
IFIH1	0.200444	-0.505048
PLB1	0.200444	-0.569224
TMEM158	0.201138	0.596155
MAP3K2	0.201639	-0.490337
DIPK1A	0.202503	0.599685
AC002091.2	0.202503	0.742445
AC132938.3	0.202503	0.728294
AC139099.2	0.202503	0.886969
IGLV9-49	0.202582	0.837977
NFATC2	0.203002	0.489067
NUP54	0.203401	-0.501146
AL118506.1	0.204011	0.638877
CYP4F29P	0.204637	0.683177
BNIP3L	0.204671	-0.488404
GCSAM	0.205302	0.689853
DZIP1L	0.205804	-0.930232
RPL3P4	0.20897	-0.497774
AC083949.1	0.20897	0.928281
RPS12P23	0.209082	0.943608
AC013476.1	0.209391	-0.899668
GNLY	0.209391	0.501788
2009-03-01	0.209732	0.498517
RBSN	0.210095	-0.482412
FTH1P11	0.210095	0.484868
RF00019	0.210671	-0.836649
ACSL1	0.210671	0.492255
BCLAF1P2	0.210987	-0.501142
FAM198B-AS1	0.211259	-0.758664
KLRC4	0.211908	0.777171
LINC02397	0.212175	0.771838
AL357079.1	0.213067	0.864212
PNRC1	0.213483	0.497439
COLQ	0.214312	0.600552
CPQ	0.214313	-0.500906
PPARGC1B	0.215186	-0.537067
STRAP	0.215295	-0.481397
CEBPB	0.216078	-0.492469
TPM3P9	0.216078	0.611977
RAD23B	0.216078	-0.48436
RFPL3S	0.216078	-0.800532
RPRD1B	0.216078	-0.493443
PPIAP72	0.216104	0.948302
ZNF91	0.216104	0.548106
RIPOR2	0.216405	0.493487
KDM5A	0.216405	-0.482952
GLT1D1	0.216405	-0.489272
MXI1	0.216405	-0.478521
AC021106.3	0.216405	-0.919782
YPEL1	0.216971	0.600731
TMA7	0.216971	-0.490282
NFKB1	0.216971	-0.484324
TRAV8-1	0.216971	0.78907
SMIM3	0.217186	-0.499603
MORC3	0.217186	-0.478051
NBPF8	0.217186	-0.502085
CCNL1	0.217407	-0.494133
WDR36	0.217502	-0.499381
PRDM8	0.21772	0.524429
SSH1	0.218381	-0.480383
RPS24P8	0.220278	-0.599881
AC139495.3	0.220289	-0.70596
GAPDHP69	0.220812	0.895858
TNFRSF1A	0.221213	-0.477232
AC079305.1	0.22122	0.765597
SLC16A1	0.22122	-0.553944
GASAL1	0.22122	0.788964
GLB1L2	0.221303	0.704057
TLR10	0.221706	0.677445
AK4P1	0.222024	0.930629
MED16	0.222206	0.486729
TMEM70	0.222206	-0.544416
ADAP2	0.222713	-0.494029
YTHDF1	0.222905	-0.475408
BACE2	0.222905	0.69973
ZMYND15	0.222905	-0.579693
LIN7A	0.222905	-0.61384
AC134407.3	0.222905	0.897203
ARRDC3-AS1	0.223024	-0.759424
AL139415.1	0.223158	0.880031
PNMA8B	0.223477	0.885006
AC009961.4	0.223477	-0.778218
TMEM132A	0.223681	0.77789
STX2	0.223932	0.49848
TTC16	0.224676	0.54214
AC110079.1	0.224735	-0.486616
PNPLA1	0.225237	0.739331
AC130469.1	0.225237	0.893279
TPRA1	0.225821	0.530307
DSE	0.225821	-0.47281
EAF1	0.226319	-0.474028
OSER1-DT	0.226864	0.720309
GSTM3	0.226944	0.701194
AC098935.2	0.226944	0.859655
PLIN3	0.227118	-0.471982
TSPYL5	0.227118	0.642674
STPG3-AS1	0.227118	0.930183
MOXD1	0.227118	0.855254
RSRC2	0.227118	-0.47694
RANBP6	0.227404	-0.475167
C5orf17	0.227973	-0.939467
SLC7A5P1	0.229621	-0.743926
UBTD1	0.229703	-0.594874
SLC9A7P1	0.229703	0.58374
LIX1	0.230518	0.910388
IDI1	0.230518	-0.47275
VDR	0.231216	-0.499776
USP6	0.231216	-0.922165
GLCCI1	0.231889	0.493295
H3F3C	0.232303	-0.645475
FBXO45	0.233429	-0.55616
AC107959.1	0.234144	0.71898
CHST12	0.234852	0.476938
SHANK3	0.234962	-0.883932
C3orf38	0.235074	-0.478103
SF1	0.236178	-0.485967
CD83	0.236255	0.484264
SNHG25	0.236384	-0.805433
PARP14	0.237126	-0.473194
ENPP5	0.237126	0.739075
SCGB3A1	0.237126	-0.885425
TET2	0.237192	-0.469979
TXNDC11	0.237482	-0.47068
STK17B	0.237482	-0.482843
GTPBP4	0.237482	-0.467146
SP3	0.237482	-0.476602
CRMP1	0.237706	0.884024
OTUD4	0.23782	-0.469681
CPSF6	0.23782	-0.467507
KMT2D	0.23782	-0.479237
DISP3	0.238178	0.859513
DDX52	0.238178	-0.714337
BCAS1	0.238419	0.866354
DDX1	0.238581	-0.482486
NPIPP1	0.239255	0.770436
HTR7	0.239255	-0.76828
AL035071.1	0.239678	0.643994
ATXN1L	0.239678	-0.473425
MTHFD1L	0.239678	-0.636014
EIF2AK2	0.239678	-0.46828
DEDD2	0.239678	-0.470452
ZNF248	0.240016	0.677298
P2RX5-TAX1BP3	0.240016	0.770927
USP38	0.240016	-0.465686
CACUL1	0.240925	-0.465176
KIF5B	0.240925	-0.470376
SNRPGP4	0.240925	-0.905871
AL451069.2	0.240925	-0.889949
SLC3A2	0.240925	-0.470236
NPIPB15	0.240925	0.597881
TTC9	0.241184	0.495654
SELENOTP1	0.24128	-0.653989
PRSS30P	0.24128	0.688863
AC008115.4	0.24128	0.904329
RPL23AP37	0.24128	0.881813
ZHX2	0.24128	0.476851
XRN1	0.24128	-0.464878
LINC01259	0.24128	0.772249
CD1D	0.241304	-0.475935
PLK2	0.241304	0.549382
RBM39	0.241304	-0.479042
RPL24P8	0.241304	-0.477773
NUP153	0.241665	-0.467806
RBBP6	0.241665	-0.473987
AC124944.3	0.241665	-0.701418
FFAR4	0.241665	-0.875124
PTAFR	0.241665	0.469838
RCOR1	0.241665	-0.464038
CPA3	0.242105	-0.878573
TPTEP1	0.242518	0.698325
ELF1	0.242518	-0.475337
ABO	0.242635	0.657769
DYNC1LI2	0.243221	-0.463149
RNF38	0.243994	-0.465231
ST8SIA6	0.244141	0.653911
GIPR	0.244141	0.608316
RPS27AP1	0.244323	-0.730359
XPO4	0.244433	-0.462261
MYLIP	0.244433	-0.467252
HIPK1	0.245064	-0.47139
ARID4B	0.245064	-0.465949
CD68	0.245064	-0.815177
NKX3-1	0.245064	-0.654084
SOX13	0.245064	0.560874
TIMM23	0.245323	-0.481274
KCNK6	0.245323	-0.491169
TMSB4XP4	0.245323	-0.508512
BAHCC1	0.24554	-0.563578
GSDMB	0.245702	0.496354
AL591845.1	0.246418	-0.820491
THUMPD2	0.246418	-0.518399
KIAA1671	0.246418	0.576283
AC068522.1	0.246418	-0.93083
AC129492.1	0.246618	-0.477605
AC020763.3	0.246618	-0.827006
GSTM1	0.247149	0.678289
PRPF40A	0.247333	-0.465663
KBTBD8	0.247333	-0.498992
AL031668.2	0.247628	-0.846448
RBM33	0.247628	-0.468906
FCN1	0.247628	-0.479569
FASTKD5	0.247628	-0.460929
RAC2	0.24763	0.477556
EVA1C	0.249267	0.619542
AC098935.1	0.249267	0.839508
AC245052.4	0.249274	-0.888647
TCTEX1D4	0.249274	0.7794
EIF1P3	0.249274	-0.564827
AC253572.2	0.249274	0.724139
AC068631.3	0.249274	-0.690544
TMCC2	0.249346	0.665164
SAR1A	0.249346	-0.462314
AC092724.1	0.249346	0.830943
NDUFAF5	0.249738	-0.509866
AC103591.3	0.249854	-0.736879
TMEM144	0.249854	-0.70934
METTL27	0.249854	0.866983
MORF4L1P3	0.249942	-0.885876
YPEL5	0.250193	-0.469997
ZNF136	0.250503	-0.504585
NAF1	0.250503	-0.508397
CERCAM	0.251019	0.643265
VTI1A	0.251357	-0.462394
ATL2	0.251357	-0.481202
USP22	0.251357	-0.462922
CD2	0.25298	0.461317
LINC00494	0.25298	0.682521
FNBP4	0.25298	-0.465361
SECISBP2L	0.25298	-0.45771
AC026124.2	0.25298	-0.702956
TMEM88	0.25298	0.552224
BEND3	0.253305	-0.671818
AC099494.2	0.254828	0.857434
ZNF639	0.255474	-0.456261
FBXO40	0.256004	-0.677758
DOK3	0.256004	-0.459911
RBMS2P1	0.256246	-0.72786
KLRB1	0.256246	0.458175
PRR5	0.256246	0.503596
CNEP1R1	0.256246	-0.474164
RAB30	0.256246	-0.455361
NEIL1	0.256246	-0.459851
YBX1P1	0.256246	-0.456634
SLC49A4	0.256771	-0.50686
FSD1	0.256771	0.687904
C1orf50	0.25687	-0.603469
AC012313.2	0.25687	0.776263
CBX4	0.25687	-0.462746
SNHG12	0.25687	0.501735
TBC1D2	0.256912	-0.484575
SRCAP	0.256942	-0.507402
ME3	0.256942	0.648329
AC018638.4	0.25753	-0.46029
RN7SL263P	0.257604	-0.890779
HLA-H	0.257604	0.741305
UBALD2	0.25873	-0.464278
AL604028.1	0.259444	0.879806
CCNG2	0.259922	-0.461101
RBM34	0.259949	-0.624299
PPP1CB	0.260183	-0.459241
ZCCHC8	0.260183	-0.466512
CDS2	0.260183	-0.456504
C1DP1	0.260299	-0.797696
CEBPZ	0.260299	-0.454039
AC125437.1	0.260636	-0.757269
HTD2	0.260636	-0.875523
TRBC2	0.260652	0.678313
AC015726.1	0.260652	0.769697
CXCR2	0.260652	0.644332
VCPIP1	0.261262	-0.452852
PLA2G15	0.262017	-0.516022
Z99129.4	0.262017	0.597981
GNAL	0.262017	0.676946
ESCO1	0.262017	-0.465757
SIRPG	0.262017	0.496991
ABHD17C	0.262017	0.669325
RARA-AS1	0.262017	-0.604317
DPRXP4	0.26216	-0.810096
CHRNE	0.262522	0.63976
ZC2HC1C	0.262575	-0.801127
DIPK2A	0.263145	-0.456632
UBQLN1	0.264621	-0.458303
GPRIN3	0.264621	-0.457553
ARC	0.264621	0.820317
KAT7	0.264876	-0.454261
GNG2	0.265074	0.461514
MIR4648	0.265074	-0.830828
YAF2	0.265162	-0.483753
ZNF844	0.265352	-0.59008
AATK	0.265352	0.553657
NBPF13P	0.265352	0.795736
MKRN1	0.265352	-0.458563
CYP4V2	0.265352	0.488054
SEC14L5	0.265352	0.713286
ID3	0.265352	-0.617231
DACT1	0.265352	0.670418
PRNP	0.265352	-0.45753
LINC00680	0.265352	0.627618
PHC3	0.265352	-0.457739
PRPF4B	0.265352	-0.455122
PRKRA	0.265352	-0.561445
NME9	0.265604	-0.755374
NCALD	0.265604	0.524806
CHST13	0.26565	-0.636537
AC016405.1	0.265721	0.858555
SCPEP1	0.265721	-0.449868
GDF11	0.265721	0.544504
CARMIL3	0.265721	0.597897
FARP2	0.265721	-0.485814
AL109614.1	0.265791	-0.86941
FAF2	0.266429	-0.449017
LINC00852	0.266429	0.611081
ANO7L1	0.266465	-0.837729
AC027601.5	0.26672	-0.890207
AC039056.2	0.26672	-0.789687
NUGGC	0.26672	0.661589
SLC22A17	0.267207	0.57235
RPS4XP11	0.267207	0.598108
SLC25A25	0.267207	-0.468888
OGFRL1	0.267587	-0.451153
PRLR	0.267587	-0.652493
FBXO3	0.267587	-0.448081
SPAST	0.267749	-0.480422
AATBC	0.26803	-0.582986
MRI1	0.26803	0.494675
ATP2A2	0.26803	-0.456275
CHPT1	0.268641	-0.459644
MED26	0.268641	-0.510028
AC005840.1	0.269605	-0.447074
U2SURP	0.269933	-0.452035
TRAPPC10	0.270281	-0.451967
THBD	0.270281	-0.451153
RRP12	0.270363	-0.447055
PDGFD	0.270363	0.571311
AL157938.3	0.270381	-0.720159
ZBTB5	0.271096	-0.458837
ANKH	0.271305	0.448249
OAT	0.271564	-0.454445
PPM1H	0.271564	-0.681923
SNORD13E	0.271564	-0.828355
MDK	0.271865	-0.615788
SBDSP1	0.272115	-0.446571
GRM2	0.272791	-0.560054
TOPORS	0.27294	-0.457548
AQP8	0.273042	-0.871551
ATP2B4	0.273203	0.452108
SLC35E2B	0.274851	0.447304
RNF138	0.274851	-0.445427
KIAA1109	0.27545	-0.450514
CRYBG3	0.276296	-0.558073
R3HCC1L	0.276554	-0.481688
AC027373.1	0.277652	0.844632
GM2A	0.277652	-0.443763
NPR3	0.277918	-0.788716
PRKACB	0.277918	0.445624
CAMK2N1	0.278436	0.573418
TRA2B	0.278536	-0.4543
AC034102.1	0.278874	0.445573
CSF2RB	0.279387	-0.443916
ADAMTSL4	0.280001	-0.442652
PAIP1	0.280001	-0.482229
DENND6A	0.280001	-0.443223
SLC25A26	0.280001	-0.486299
AL049840.1	0.280218	-0.648479
ARL17B	0.280302	0.871169
AC004922.1	0.280813	-0.808651
TMEM170B	0.280813	-0.445464
AC021321.2	0.280813	-0.72363
NRP1	0.281431	0.653346
AC017104.6	0.281577	0.780642
AL162430.1	0.281577	-0.818718
TRGV5P	0.281577	0.782373
AC006077.2	0.281577	-0.705137
SNHG5	0.281577	-0.442072
PPTC7	0.282008	-0.445842
PKIG	0.282342	0.569571
RANGAP1	0.282342	-0.441761
CCDC102A	0.282342	0.593104
FAM160B1	0.282342	-0.441431
NTSR1	0.283843	-0.58089
DENND2D	0.284294	0.44258
RNA5SP37	0.284343	-0.869112
AL645608.7	0.284968	0.839478
TNFSF4	0.284968	0.666555
PPP4R3A	0.284968	-0.447549
NPM1P46	0.285106	-0.82826
RPS27A	0.285106	-0.451995
PLIN2	0.285106	-0.440713
TTC39C-AS1	0.285106	-0.739872
RFWD3	0.285976	-0.455016
CBX7	0.286535	0.441231
EEF1A1P11	0.286578	-0.50804
L1TD1	0.286722	-0.771824
CCSAP	0.286722	-0.458193
SNORD11	0.286818	-0.782252
GTF2H2B	0.286978	-0.923463
AC010525.1	0.286978	-0.78043
PASK	0.286978	-0.439614
GADD45B	0.286978	0.451589
TASOR2	0.286978	-0.439075
HIST2H2AC	0.287579	-0.705491
FBXO2	0.288315	0.644266
CTDSPL	0.288315	0.570474
ELF3	0.288531	-0.674308
PGF	0.288531	-0.812699
AC009113.1	0.289027	0.694002
AC107375.1	0.289848	0.692859
MGAT5B	0.289848	-0.903758
BMP2	0.289863	-0.798208
ZNF692	0.290171	0.481656
IGKV3-15	0.290236	0.534945
MYO5A	0.290793	-0.439376
MIR1281	0.2909	-0.823719
CASP17P	0.291069	0.58372
ZFYVE28	0.291069	0.447607
KLF11	0.292118	-0.439537
CMTM4	0.292118	-0.595142
CMKLR1	0.292118	0.521849
PROSER2	0.292118	-0.603989
DLGAP4-AS1	0.292584	0.776449
PDLIM7	0.292584	-0.436539
RAB18	0.292584	-0.436511
CCDC149	0.293087	-0.530074
DSTYK	0.293604	-0.446441
AC093151.6	0.294436	0.728426
PET100	0.294439	-0.514436
RBPJ	0.294439	-0.437606
GABPB1-AS1	0.294439	-0.44138
TMEM127	0.294439	-0.443671
FAM114A1	0.294439	-0.727747
AC084871.1	0.294439	0.804464
NEO1	0.295204	0.510164
AL359921.1	0.295204	-0.781126
TRIP10	0.295204	0.584316
GBP3	0.295204	0.492447
CSNK1A1	0.29546	-0.436582
RAB27B	0.295684	0.563533
SEPT7P2	0.295878	-0.464115
TRIM25	0.296225	-0.435085
AL391834.1	0.297175	0.840898
NFKBIZ	0.297621	0.449139
CD53	0.29774	0.447828
DNAJB14	0.299114	-0.433813
LINC02084	0.299338	0.600992
SLC1A7	0.300133	0.622006
AC004067.1	0.300523	0.763708
DET1	0.30077	0.776525
PAX5	0.301533	0.437435
PPP1R2	0.301533	-0.436695
ERF	0.302369	-0.432726
GLI4	0.302369	0.481395
U2AF1	0.302369	0.479845
UBC	0.302369	-0.450163
COX8A	0.30294	-0.431955
AC084337.1	0.30294	-0.673963
UTP15	0.30294	-0.46697
LINC00884	0.303196	0.706788
VIPR2	0.303612	0.753782
TRIM8	0.304306	-0.438545
AL663070.1	0.30431	0.746434
SF3B6	0.304734	-0.443937
FOXK1	0.305368	-0.434354
UBN1	0.306988	-0.432051
DTNA	0.307466	-0.815749
RPL34P18	0.307763	-0.442109
NXT1	0.307763	-0.445029
MEN1	0.308471	0.436553
ZFR	0.308471	-0.432357
AL022322.2	0.308471	0.79738
ZC3H15	0.308471	-0.430393
LEF1	0.308471	0.438855
AC007384.1	0.309175	0.619574
LBR	0.309175	-0.431549
SMIM14	0.309175	0.467158
MIR762HG	0.309175	-0.721983
SYTL3	0.311534	0.433166
RAB37	0.311534	0.430882
MED13	0.311878	-0.432507
RPS7P3	0.312541	-0.763927
L3MBTL3	0.313396	-0.44268
PPFIA4	0.313526	-0.670846
EXOC8	0.314632	-0.436004
CTNNB1	0.314983	-0.437133
PLEKHB2	0.314983	-0.43117
RPS21	0.314983	-0.438133
AC006978.1	0.314983	-0.459438
FAM177B	0.315306	0.739919
RPL34	0.315619	-0.442405
POLRMTP1	0.316726	0.555013
PSAP	0.316772	-0.446555
MICAL2	0.316772	-0.42683
KRAS	0.316772	-0.427154
AC097382.2	0.316772	-0.747324
RBP7	0.316772	-0.486719
ACSL5	0.316772	0.432507
CD276	0.316772	0.856236
AC067852.3	0.316772	-0.748297
UBALD1	0.316772	-0.448603
PPIAP45	0.316772	0.840214
OSBP	0.316772	-0.426413
AC008736.1	0.316772	0.857607
MCL1	0.316772	-0.444009
MAIP1	0.316772	-0.552474
SAMD3	0.317911	0.447614
LCNL1	0.317911	0.630278
LGALS12	0.31806	-0.613678
NLN	0.31835	-0.555585
RPS26P21	0.31835	0.805902
LINC00299	0.31835	0.543747
PTGFRN	0.31835	-0.683317
AC009927.1	0.31835	-0.782422
LEXM	0.318423	0.765695
FCGR1B	0.318528	-0.617815
AL133227.1	0.318528	-0.617435
KPNA3	0.318528	-0.425107
C1orf61	0.318528	0.730564
RPS27	0.318528	-0.425632
SAR1B	0.319503	-0.430063
AC079776.1	0.319503	0.600248
LMNA	0.319676	-0.425075
ARG1	0.319914	-0.66834
HIST1H2BH	0.319989	0.695449
DHRS3	0.319994	-0.424694
DBF4P1	0.320258	-0.645123
DYNC1H1	0.320258	-0.434428
CAVIN2	0.320511	0.427333
RPS3AP26	0.320511	-0.429541
SGK1	0.320511	-0.438283
MTCO1P12	0.320511	0.431643
AL732406.1	0.320771	0.763549
YTHDF2	0.321342	-0.42437
BNIPL	0.321342	0.820753
CCNK	0.321902	-0.444062
RAB20	0.322412	-0.429583
RSRP1	0.322739	0.426709
MIR181A1HG	0.323155	-0.69584
AL138955.1	0.323409	-0.783914
NUP50	0.324326	-0.423155
SRSF10	0.324326	-0.431036
RPH3A	0.324368	0.470362
RBL2	0.324368	0.432894
ALMS1	0.325662	-0.438038
BRD3	0.326101	-0.425981
EIF4G1	0.326942	-0.431265
TMEM189	0.326942	-0.431987
CD79A	0.327267	0.432424
KLF9	0.327796	-0.426168
PFN1P2	0.327989	-0.745397
RNF103	0.327989	-0.421416
PPT1	0.328007	-0.430595
TNKS1BP1	0.328007	-0.488601
PTBP2	0.328043	-0.44864
IGLC7	0.328045	-0.654947
AC133552.2	0.328109	0.809925
NUP155	0.328114	-0.436048
CUL5	0.328164	-0.43411
CCT6B	0.328623	-0.660694
AC091825.1	0.328623	0.748354
AC005261.2	0.328623	0.532239
TMEM11	0.328623	-0.457893
AL512408.1	0.328623	0.798024
AL512310.7	0.3288	0.731761
OTULINL	0.32901	-0.420324
FXR1	0.32901	-0.422371
EGR3	0.329255	0.422833
CENPW	0.329722	-0.717846
PHIP	0.329755	-0.423357
AC008440.1	0.329755	-0.728675
GZMA	0.329755	0.421946
SEC24B	0.329755	-0.420377
AC114495.2	0.330103	-0.745034
TIGIT	0.33089	0.448681
MRPS24	0.33144	0.730802
BX539320.1	0.33144	0.730179
MYZAP	0.33144	-0.773461
AC011451.1	0.33144	-0.738618
ENAH	0.33144	0.768833
MAPK8IP1	0.331763	-0.619566
POLR3E	0.332046	-0.418944
CD22	0.332046	0.421516
TNFAIP2	0.332697	0.434854
DENND4A	0.333398	-0.418982
AC026403.1	0.333571	-0.428478
SLC45A1	0.333601	0.711923
YME1L1	0.333601	-0.424429
CTPS1	0.333601	-0.462195
PSPH	0.333601	0.675166
LINC01145	0.334479	0.530573
CTSW	0.334561	0.429254
AP003733.4	0.334561	0.569467
TNRC6C-AS1	0.33499	0.435072
ECHDC3	0.33499	-0.635638
ANXA6	0.33499	0.42924
HSPH1	0.33539	-0.430413
LCN2	0.335556	-0.667822
MAP3K21	0.335813	-0.611037
ID1	0.336431	-0.559367
STRN4	0.336747	-0.4222
RAE1	0.336747	-0.429497
TNS3	0.337125	-0.430733
DDIT4	0.337125	0.41905
ARID2	0.337504	-0.416707
TLE4	0.337588	-0.417326
AC093323.1	0.338039	0.45752
TSFM	0.339163	-0.792882
PELI2	0.339707	-0.416603
DDR2	0.340151	-0.705376
PFKFB2	0.340839	-0.498391
FBXO21	0.340839	-0.424563
METTL16	0.340839	-0.415636
ASGR1	0.340854	-0.505984
APBA2	0.340858	0.614716
FAM98A	0.340916	-0.479976
LEKR1	0.340916	0.774055
AL360181.2	0.34096	-0.524518
CTRL	0.341438	-0.735556
TMF1	0.341508	-0.415118
BRPF1	0.341508	-0.415671
LGALS8	0.342174	-0.417874
ZNF890P	0.3422	-0.766191
LINC00298	0.342215	0.750208
AP000866.1	0.342862	0.656713
KMT5AP1	0.342862	-0.610506
CMPK2	0.342862	-0.427634
PIGK	0.342862	0.464361
LINC00304	0.343801	-0.673343
CA3-AS1	0.343801	-0.773799
RASSF2	0.343801	-0.422899
MAGI2	0.343999	0.790846
VASH1	0.344049	-0.429557
DMXL2	0.344929	-0.414217
LINC02295	0.344929	0.78199
BCL7A	0.344929	0.442791
UGCG	0.344929	-0.41929
SIGLEC16	0.34517	-0.643601
S100A6	0.345405	-0.423544
MMP25-AS1	0.345614	0.423291
AC087854.1	0.346029	0.539439
AC104581.4	0.346029	0.617873
NDUFAF6	0.346029	-0.51636
AC009831.3	0.346029	0.751334
HSPE1P3	0.346029	-0.798928
AL021937.1	0.346029	-0.710075
GGTA1P	0.346107	-0.510648
B3GNT2	0.346107	-0.412709
AL078644.2	0.346107	0.786762
CILP2	0.346178	-0.721616
MIR1244-2	0.346707	-0.605755
CYLD	0.347384	-0.423768
C1orf56	0.347498	0.693974
USP37	0.347638	-0.494419
SPIRE1	0.347812	-0.598125
COQ8A	0.34782	-0.412352
LGALS3	0.34782	-0.415348
PSMD7	0.34782	-0.412398
CD33	0.347988	-0.416751
GPRC5B	0.347988	0.743103
AC010226.1	0.348169	-0.632877
TMEM143	0.348169	0.52849
TRAV12-2	0.348671	0.630415
HSPB1	0.34927	0.425415
FAM124B	0.349688	-0.698251
XCR1	0.349874	0.749558
GLIDR	0.349951	0.779866
RASA4	0.349951	-0.597257
AP1G1	0.349951	-0.417155
LINC00624	0.349951	-0.721094
TRAV14DV4	0.349951	0.659759
PFN2	0.350467	-0.607117
TGFBR3	0.350467	0.415087
PIGHP1	0.350467	-0.651792
ZBTB11	0.350467	-0.410531
GTF2B	0.350467	-0.416232
AC139491.5	0.350709	0.753263
SOBP	0.351195	0.733597
TRDJ1	0.351195	0.64347
LIPE	0.351411	0.573741
AP001372.2	0.351411	0.749565
ACPP	0.351555	-0.490325
SAFB	0.351623	-0.410374
SYNPO	0.351816	0.49302
DUSP7	0.352266	-0.418921
PTMS	0.352266	0.443179
AC093700.1	0.352516	-0.78517
SMAGP	0.352516	0.535757
MFAP3L	0.352516	0.553972
PNPLA8	0.354332	-0.408853
AL031283.1	0.354332	0.684688
AC005532.1	0.354515	0.815357
SFXN1	0.355078	-0.408778
TMEM198	0.355779	0.755793
METRN	0.35595	0.535486
CAMLG	0.35659	-0.418099
AL513327.1	0.35661	-0.640601
FPR3	0.35661	0.718928
CTBP1	0.35661	0.413328
ARHGAP31-AS1	0.356914	0.760678
MOB3B	0.356914	0.54525
SNRPA1	0.356914	-0.407813
NHLRC4	0.356914	0.724154
AL158212.3	0.356914	0.566244
MEF2C	0.357042	0.409291
RNU6-415P	0.357042	-0.533177
FCGR3A	0.357042	0.417623
CCDC85C	0.357042	-0.425391
MAP1S	0.357204	-0.40795
GTF2IRD2	0.357204	-0.591715
AGPAT4	0.35749	0.438517
RPL35P5	0.35749	0.443528
OR2A42	0.35749	0.757976
AC141557.1	0.35749	0.769752
SIGLEC6	0.35749	0.625197
AC011611.5	0.35749	-0.789087
DCST1	0.35749	-0.774571
BDH2P1	0.35749	0.738018
AC124798.1	0.35749	0.628807
AP001189.1	0.358264	0.459389
CD27	0.358264	0.443169
AC018644.1	0.358536	0.679554
ERAP2	0.358738	0.41022
ELF2	0.358738	-0.406531
EPG5	0.358738	-0.406663
[truncated: 14,950 more rows]

## Sheet: S4 aMPE vs Tol Pathway
PBMC enriched pathway analysis of active MPE vs tolerant cases
source	term_name	term_id	adjusted_p_value	negative_log10_of_adjusted_p_value	term_size	query_size	intersection_size	effective_domain_size	intersections	transcript analysis
WP	Type II interferon signaling (IFNG)	WP:WP619	8.02945e-07	6.09531	29	66	6	16909	GBP1,ISG15,CXCL9,CXCL10,IFI6,IFIT2	upregulated
WP	Complement and Coagulation Cascades	WP:WP558	8.77805e-07	6.0566	33	20	5	16909	SERPING1,C1QC,C1QB,C1QA,SERPINE1	upregulated
REAC	Interferon alpha/beta signaling	REAC:R-HSA-909733	2.5263e-06	5.59752	50	100	8	16909	IFITM3,IFIT3,ISG15,IFITM1,IFI6,IFIT2,OASL,RSAD2	upregulated
KEGG	Complement and coagulation cascades	KEGG:04610	3.58302e-06	5.44575	43	20	5	16909	SERPING1,C1QC,C1QB,C1QA,SERPINE1	upregulated
REAC	Interferon Signaling	REAC:R-HSA-913531	4.60586e-06	5.33669	157	74	10	16909	IFITM3,IFIT3,GBP1,ISG15,IFITM1,GBP5,IFI6,MT2A,IFIT2,OASL	upregulated
KEGG	Chagas disease	KEGG:05142	8.55017e-06	5.06803	81	20	5	16909	C1QC,CCL2,C1QB,C1QA,SERPINE1	upregulated
GO:BP	biological process involved in interspecies interaction between organisms	GO:0044419	9.21762e-06	5.03538	1169	120	38	16909	SERPING1,C1QC,CCL2,C1QA,IFITM3,GGT5,IFIT3,SERPINE1,GBP1,ISG15,CTSL,CXCL9,MET,ADM,CXCL10,BATF2,IFITM1,SIRPB1,GBP5,IFI6,MT2A,CSF1,IFIT2,CEBPB,SRC,CLU,OASL,IFI44,CMPK2,HMGA1,PF4V1,RSAD2,SIGLEC1,FOSL1,IL31RA,CXCL16,C15ORF48,IFI44L	upregulated
HP	Systemic lupus erythematosus	HP:0002725	9.32711e-06	5.03025	27	13	4	16909	SERPING1,C1QC,C1QB,C1QA	upregulated
HP	Decreased serum complement factor I	HP:0005356	1.55041e-05	4.80955	4	13	3	16909	C1QC,C1QB,C1QA	upregulated
HP	Membranoproliferative glomerulonephritis	HP:0000793	1.55041e-05	4.80955	6	13	3	16909	C1QC,C1QB,C1QA	upregulated
KEGG	Pertussis	KEGG:05133	2.24841e-05	4.64812	61	13	4	16909	SERPING1,C1QC,C1QB,C1QA	upregulated
GO:BP	response to other organism	GO:0051707	3.88692e-05	4.41039	1038	120	35	16909	SERPING1,C1QC,CCL2,C1QA,IFITM3,GGT5,IFIT3,SERPINE1,GBP1,ISG15,CXCL9,ADM,CXCL10,BATF2,IFITM1,SIRPB1,GBP5,IFI6,MT2A,CSF1,IFIT2,CEBPB,SRC,CLU,OASL,IFI44,CMPK2,HMGA1,PF4V1,RSAD2,FOSL1,IL31RA,CXCL16,C15ORF48,IFI44L	upregulated
GO:BP	response to external biotic stimulus	GO:0043207	3.95259e-05	4.40312	1038	120	35	16909	SERPING1,C1QC,CCL2,C1QA,IFITM3,GGT5,IFIT3,SERPINE1,GBP1,ISG15,CXCL9,ADM,CXCL10,BATF2,IFITM1,SIRPB1,GBP5,IFI6,MT2A,CSF1,IFIT2,CEBPB,SRC,CLU,OASL,IFI44,CMPK2,HMGA1,PF4V1,RSAD2,FOSL1,IL31RA,CXCL16,C15ORF48,IFI44L	upregulated
GO:BP	response to virus	GO:0009615	4.33835e-05	4.36268	273	120	17	16909	IFITM3,IFIT3,GBP1,ISG15,CXCL9,CXCL10,IFITM1,IFI6,IFIT2,SRC,CLU,OASL,IFI44,HMGA1,RSAD2,FOSL1,IFI44L	upregulated
GO:BP	defense response to other organism	GO:0098542	5.36775e-05	4.27021	774	74	23	16909	SERPING1,C1QC,CCL2,C1QA,IFITM3,IFIT3,SERPINE1,GBP1,ISG15,CXCL9,CXCL10,BATF2,IFITM1,SIRPB1,GBP5,IFI6,MT2A,CSF1,IFIT2,CEBPB,SRC,CLU,OASL	upregulated
WP	Complement Activation	WP:WP545	7.34586e-05	4.13396	10	13	3	16909	C1QC,C1QB,C1QA	upregulated
GO:BP	response to biotic stimulus	GO:0009607	7.39398e-05	4.13112	1068	120	35	16909	SERPING1,C1QC,CCL2,C1QA,IFITM3,GGT5,IFIT3,SERPINE1,GBP1,ISG15,CXCL9,ADM,CXCL10,BATF2,IFITM1,SIRPB1,GBP5,IFI6,MT2A,CSF1,IFIT2,CEBPB,SRC,CLU,OASL,IFI44,CMPK2,HMGA1,PF4V1,RSAD2,FOSL1,IL31RA,CXCL16,C15ORF48,IFI44L	upregulated
CORUM	C1q complex	CORUM:6418	0.000221809	3.65402	2	13	2	16909	C1QC,C1QA	upregulated
GO:BP	defense response	GO:0006952	0.000230235	3.63783	1204	74	28	16909	SERPING1,C1QC,CCL2,LGALS3BP,TGM2,C1QA,IFITM3,GGT5,IFIT3,SERPINE1,GBP1,ISG15,CXCL9,ADM,CXCL10,BATF2,IFITM1,SIRPB1,GBP5,IFI6,MT2A,CSF1,GPR84,IFIT2,CEBPB,SRC,CLU,OASL	upregulated
GO:BP	immune response	GO:0006955	0.000262791	3.58039	1737	74	32	16909	SERPING1,C1QC,CCL2,C1QB,C1QA,IFITM3,GGT5,IFIT3,SERPINE1,GBP1,ISG15,CTSL,CXCL9,HSPA6,ADM,CXCL10,BATF2,IFITM1,SIRPB1,GBP5,IFI6,MT2A,CTSD,CSF1,GPR84,IGLV3-12,FCGR3B,IFIT2,CEBPB,SRC,CLU,OASL	upregulated
WP	Microglia Pathogen Phagocytosis Pathway	WP:WP3937	0.000467529	3.33019	37	13	3	16909	C1QC,C1QB,C1QA	upregulated
WP	Oxidative Damage	WP:WP3941	0.000504215	3.29738	37	13	3	16909	C1QC,C1QB,C1QA	upregulated
REAC	Cytokine Signaling in Immune system	REAC:R-HSA-1280215	0.000659896	3.18052	534	74	14	16909	CCL2,IFITM3,IFIT3,GBP1,ISG15,CXCL10,IFITM1,GBP5,STX1A,IFI6,MT2A,CSF1,IFIT2,OASL	upregulated
KEGG	Coronavirus disease - COVID-19	KEGG:05171	0.000724725	3.13983	169	36	6	16909	C1QC,CCL2,C1QB,C1QA,ISG15,CXCL10	upregulated
WP	SARS-CoV-2 Innate Immunity Evasion and Cell-specific immune response	WP:WP5039	0.00090722	3.04229	53	66	5	16909	CCL2,CXCL9,CXCL10,IFITM1,IFIT2	upregulated
REAC	Immune System	REAC:R-HSA-168256	0.00105375	2.97726	1559	78	25	16909	SERPING1,C1QC,CCL2,C1QA,IFITM3,IFIT3,GBP1,ISG15,CTSL,HSPA6,CXCL10,IFITM1,SIRPB1,GBP5,STX1A,IFI6,MT2A,CTSD,CSF1,GPR84,FCGR3B,IFIT2,CLU,OASL,ALDOA	upregulated
KEGG	Cytokine-cytokine receptor interaction	KEGG:04060	0.00120623	2.91857	160	178	13	16909	CCL2,CXCL9,CXCL10,CSF1,PF4V1,TNFRSF21,IL31RA,CXCL16,PF4,ACKR3,EBI3,IL1R1,TNFRSF12A	upregulated
HP	Complement deficiency	HP:0004431	0.00143772	2.84232	15	13	3	16909	C1QC,C1QB,C1QA	upregulated
GO:BP	innate immune response	GO:0045087	0.00196836	2.7059	641	74	19	16909	SERPING1,C1QC,CCL2,C1QA,IFITM3,IFIT3,GBP1,ISG15,CXCL10,IFITM1,SIRPB1,GBP5,IFI6,MT2A,CSF1,IFIT2,SRC,CLU,OASL	upregulated
HP	Abnormality of complement system	HP:0005339	0.00197008	2.70552	17	13	3	16909	C1QC,C1QB,C1QA	upregulated
HP	Glomerulonephritis	HP:0000099	0.00238914	2.62176	24	13	3	16909	C1QC,C1QB,C1QA	upregulated
KEGG	Viral protein interaction with cytokine and cytokine receptor	KEGG:04061	0.00258819	2.587	57	153	7	16909	CCL2,CXCL9,CXCL10,CSF1,PF4V1,PF4,ACKR3	upregulated
WP	Allograft Rejection	WP:WP2328	0.00262265	2.58126	52	31	4	16909	C1QC,C1QB,C1QA,CXCL9	upregulated
GO:BP	synapse pruning	GO:0098883	0.00291845	2.53485	8	13	3	16909	C1QC,C1QB,C1QA	upregulated
KEGG	Staphylococcus aureus infection	KEGG:05150	0.00311975	2.50588	34	13	3	16909	C1QC,C1QB,C1QA	upregulated
GO:BP	type I interferon signaling pathway	GO:0060337	0.00486671	2.31276	72	100	8	16909	IFITM3,IFIT3,ISG15,IFITM1,IFI6,IFIT2,OASL,RSAD2	upregulated
REAC	Chemokine receptors bind chemokines	REAC:R-HSA-380108	0.00501521	2.29971	35	153	6	16909	CCL2,CXCL9,CXCL10,CXCL16,PF4,ACKR3	upregulated
GO:BP	cellular response to type I interferon	GO:0071357	0.00527852	2.27749	72	100	8	16909	IFITM3,IFIT3,ISG15,IFITM1,IFI6,IFIT2,OASL,RSAD2	upregulated
GO:BP	immune system process	GO:0002376	0.00665383	2.17693	2388	163	62	16909	SERPING1,C1QC,CCL2,C1QB,C1QA,IFITM3,GGT5,CH25H,IFIT3,SERPINE1,SDC3,GBP1,ISG15,CTSL,CXCL9,HSPA6,ADM,CXCL10,BATF2,IFITM1,SIRPB1,GBP5,IFI6,MT2A,CTSD,CSF1,GPR84,IGLV3-12,FCGR3B,IFIT2,CEBPB,SRC,CLU,OASL,ALDOA,IFI44,SERPINA1,HOXA5,PF4V1,RSAD2,TNFRSF21,SDC4,IL31RA,LGALS9B,CXCL16,RGCC,IFI44L,SDC2,PF4,ATP1B2,RNASE2,MYO10,LAMP3,MYL9,ATP1B1,TREML1,ACKR3,EBI3,PLAC8,KLF13,XKR8,IL1R1	upregulated
GO:BP	response to type I interferon	GO:0034340	0.0078179	2.10691	77	100	8	16909	IFITM3,IFIT3,ISG15,IFITM1,IFI6,IFIT2,OASL,RSAD2	upregulated
HP	Autoimmunity	HP:0002960	0.00840547	2.07544	132	13	4	16909	SERPING1,C1QC,C1QB,C1QA	upregulated
GO:BP	response to cytokine	GO:0034097	0.010655	1.97245	904	186	35	16909	CCL2,IFITM3,GGT5,IFIT3,GBP1,ISG15,CXCL9,CXCL10,IFITM1,SPRY2,GBP5,STX1A,IFI6,MT2A,CSF1,IFIT2,CEBPB,SRC,OASL,PF4V1,RSAD2,TNFRSF21,FOSL1,IL31RA,CXCL16,RUFY4,PF4,LAMP3,NKX3-1,ACKR3,EBI3,IL1R1,SPHK1,TNFRSF12A,EGR1	upregulated
KEGG	Systemic lupus erythematosus	KEGG:05322	0.010809	1.96622	63	13	3	16909	C1QC,C1QB,C1QA	upregulated
GO:BP	defense response to symbiont	GO:0140546	0.0128879	1.88982	207	74	10	16909	IFITM3,IFIT3,GBP1,ISG15,CXCL9,CXCL10,IFITM1,IFI6,IFIT2,OASL	upregulated
GO:BP	defense response to virus	GO:0051607	0.0128879	1.88982	207	74	10	16909	IFITM3,IFIT3,GBP1,ISG15,CXCL9,CXCL10,IFITM1,IFI6,IFIT2,OASL	upregulated
GO:CC	extracellular matrix	GO:0031012	0.0150087	1.82366	275	22	8	16909	ADAMTS2,SERPING1,C1QC,LGALS3BP,TGM2,C1QA,SERPINE1,SDC3	upregulated
GO:CC	external encapsulating structure	GO:0030312	0.0152135	1.81777	276	22	8	16909	ADAMTS2,SERPING1,C1QC,LGALS3BP,TGM2,C1QA,SERPINE1,SDC3	upregulated
HP	Nephritis	HP:0000123	0.0163492	1.7865	45	13	3	16909	C1QC,C1QB,C1QA	upregulated
REAC	Platelet degranulation	REAC:R-HSA-114608	0.0194266	1.7116	86	88	6	16909	SERPING1,LGALS3BP,SERPINE1,CLU,ALDOA,SERPINA1	upregulated
TF	Factor: IRF; motif: NNGAAANTGAAANN; match class: 1	TF:M08887_1	0.0194426	1.71124	54	66	6	16909	IFIT3,GBP1,ISG15,IFITM1,IFI6,IFIT2	upregulated
WP	Vitamin B12 Metabolism	WP:WP1533	0.0201141	1.6965	29	33	3	16909	CCL2,SERPINE1,TCN2	upregulated
WP	Oncostatin M Signaling Pathway	WP:WP2374	0.0204938	1.68838	58	69	4	16909	CCL2,SERPINE1,CEBPB,SRC	upregulated
REAC	Platelet activation, signaling and aggregation	REAC:R-HSA-76002	0.0221777	1.65408	192	139	10	16909	SERPING1,LGALS3BP,SERPINE1,SRC,CLU,ALDOA,SERPINA1,GP9,PF4,MGLL	upregulated
REAC	Regulation of Complement cascade	REAC:R-HSA-977606	0.0230255	1.63779	54	13	3	16909	SERPING1,C1QC,C1QA	upregulated
GO:BP	cell junction disassembly	GO:0150146	0.0234203	1.63041	16	13	3	16909	C1QC,C1QB,C1QA	upregulated
REAC	Response to elevated platelet cytosolic Ca2+	REAC:R-HSA-76005	0.0241911	1.61634	90	88	6	16909	SERPING1,LGALS3BP,SERPINE1,CLU,ALDOA,SERPINA1	upregulated
WP	p53 transcriptional gene network	WP:WP4963	0.0272638	1.56441	57	27	3	16909	CCL2,SERPINE1,ISG15	upregulated
REAC	Complement cascade	REAC:R-HSA-166658	0.0305116	1.51554	56	13	3	16909	SERPING1,C1QC,C1QA	upregulated
REAC	HS-GAG biosynthesis	REAC:R-HSA-2022928	0.0420459	1.37628	17	135	4	16909	SDC3,SDC4,SDC2,HS3ST1	upregulated
WP	Lung fibrosis	WP:WP3624	0.0437366	1.35916	34	88	4	16909	CCL2,MT2A,CEBPB,SERPINA1	upregulated
CORUM	ANGPTL4-LRP6-SDC4 complex	CORUM:7290	0.0481797	1.31714	3	107	2	16909	ANGPTL4,SDC4	upregulated
REAC	Scavenging of heme from plasma	REAC:R-HSA-2168880	1.50094e-11	10.8236	42	151	13	16909	IGHA2,HBB,HBA1,IGLC3,JCHAIN,IGKV4-1,IGKV1-5,IGKV1-12,IGLV3-21,IGLV3-25,IGLC2,IGKV2-30,IGHV2-70	downregulated
REAC	Immunoregulatory interactions between a Lymphoid and a non-Lymphoid cell	REAC:R-HSA-198933	1.67551e-11	10.7759	126	151	18	16909	HLA-A,HLA-F,IGLC3,LILRA2,IGKV4-1,KLRG1,IGKV1-5,IGKV1-12,TRBV7-9,IGLV3-21,SLAMF6,IGLV3-25,KLRD1,IGLC2,SH2D1B,IGKV2-30,CD200R1,IGHV2-70	downregulated
REAC	Binding and Uptake of Ligands by Scavenger Receptors	REAC:R-HSA-2173782	1.46222e-09	8.83499	59	151	13	16909	IGHA2,HBB,HBA1,IGLC3,JCHAIN,IGKV4-1,IGKV1-5,IGKV1-12,IGLV3-21,IGLV3-25,IGLC2,IGKV2-30,IGHV2-70	downregulated
GO:MF	antigen binding	GO:0003823	4.61079e-09	8.33622	74	151	17	16909	IGHA2,HLA-DQB1,HLA-A,HLA-F,IGLC3,LILRA2,JCHAIN,IGKV4-1,TRGV9,IGKV1-5,TRBV7-9,IGLV3-21,IGLV3-25,KLRD1,IGLC2,IGKV2-30,IGHV2-70	downregulated
KEGG	Graft-versus-host disease	KEGG:05332	2.73052e-08	7.56375	22	18	5	16909	HLA-DMA,HLA-DQB1,HLA-A,HLA-F,IL1A	downregulated
KEGG	Type I diabetes mellitus	KEGG:04940	4.11392e-08	7.38574	24	18	5	16909	HLA-DMA,HLA-DQB1,HLA-A,HLA-F,IL1A	downregulated
GO:BP	adaptive immune response	GO:0002250	3.66379e-07	6.43607	454	152	29	16909	IGHA2,HLA-DMA,IGKV1D-17,HLA-DQB1,IRF7,HLA-A,HLA-F,IGLC3,TNFRSF17,JCHAIN,IGKV1D-13,IGLV3-10,IGKV4-1,TRGV9,IGKV1-5,IGKV1-12,TRBV7-9,IGLV3-21,MEF2C,SLAMF6,IGLV3-25,KLRD1,IGLC2,TRAV27,BTN3A2,SH2D1B,IGKV2-30,IGHV2-70,TRGV8	downregulated
REAC	Erythrocytes take up oxygen and release carbon dioxide	REAC:R-HSA-1247673	6.59603e-07	6.18072	6	33	4	16909	HBB,HBA1,SLC4A1,CA1	downregulated
REAC	CD22 mediated BCR regulation	REAC:R-HSA-5690714	1.25004e-06	5.90308	37	151	9	16909	IGLC3,IGKV4-1,IGKV1-5,IGKV1-12,IGLV3-21,IGLV3-25,IGLC2,IGKV2-30,IGHV2-70	downregulated
REAC	Classical antibody-mediated complement activation	REAC:R-HSA-173623	1.45532e-06	5.83704	35	151	9	16909	IGLC3,IGKV4-1,IGKV1-5,IGKV1-12,IGLV3-21,IGLV3-25,IGLC2,IGKV2-30,IGHV2-70	downregulated
REAC	FCERI mediated Ca+2 mobilization	REAC:R-HSA-2871809	1.45987e-06	5.83569	58	151	10	16909	IGLC3,IGKV4-1,IGKV1-5,IGKV1-12,IGLV3-21,IGLV3-25,IGLC2,IGKV2-30,NFATC2,IGHV2-70	downregulated
KEGG	Allograft rejection	KEGG:05330	2.09364e-06	5.6791	20	16	4	16909	HLA-DMA,HLA-DQB1,HLA-A,HLA-F	downregulated
REAC	FCGR activation	REAC:R-HSA-2029481	3.42868e-06	5.46487	42	151	9	16909	IGLC3,IGKV4-1,IGKV1-5,IGKV1-12,IGLV3-21,IGLV3-25,IGLC2,IGKV2-30,IGHV2-70	downregulated
WP	Allograft Rejection	WP:WP2328	3.56241e-06	5.44826	52	18	5	16909	HLA-DMA,HLA-DQB1,HLA-A,HLA-F,IL1A	downregulated
REAC	Erythrocytes take up carbon dioxide and release oxygen	REAC:R-HSA-1237044	3.72248e-06	5.42917	10	33	4	16909	HBB,HBA1,SLC4A1,CA1	downregulated
REAC	O2/CO2 exchange in erythrocytes	REAC:R-HSA-1480926	3.72248e-06	5.42917	10	33	4	16909	HBB,HBA1,SLC4A1,CA1	downregulated
REAC	Creation of C4 and C2 activators	REAC:R-HSA-166786	3.92186e-06	5.40651	36	151	9	16909	IGLC3,IGKV4-1,IGKV1-5,IGKV1-12,IGLV3-21,IGLV3-25,IGLC2,IGKV2-30,IGHV2-70	downregulated
REAC	Role of LAT2/NTAL/LAB on calcium mobilization	REAC:R-HSA-2730905	4.47609e-06	5.3491	44	151	9	16909	IGLC3,IGKV4-1,IGKV1-5,IGKV1-12,IGLV3-21,IGLV3-25,IGLC2,IGKV2-30,IGHV2-70	downregulated
GO:CC	blood microparticle	GO:0072562	5.21204e-06	5.28299	72	110	12	16909	IGHA2,HBB,HBA1,SLC4A1,IGLC3,HBD,JCHAIN,IGKV4-1,IGKV1-5,IGLV3-21,IGLV3-25,IGLC2	downregulated
KEGG	Autoimmune thyroid disease	KEGG:05320	9.48388e-06	5.02301	21	16	4	16909	HLA-DMA,HLA-DQB1,HLA-A,HLA-F	downregulated
REAC	Initial triggering of complement	REAC:R-HSA-166663	1.0671e-05	4.9718	38	151	9	16909	IGLC3,IGKV4-1,IGKV1-5,IGKV1-12,IGLV3-21,IGLV3-25,IGLC2,IGKV2-30,IGHV2-70	downregulated
GO:CC	immunoglobulin complex	GO:0019814	1.26628e-05	4.89747	63	151	14	16909	IGHA2,IGKV1D-17,IGLC3,JCHAIN,IGKV1D-13,IGLV3-10,IGKV4-1,IGKV1-5,IGKV1-12,IGLV3-21,IGLV3-25,IGLC2,IGKV2-30,IGHV2-70	downregulated
WP	Ebola Virus Pathway on Host	WP:WP4217	1.30766e-05	4.88351	107	16	5	16909	HLA-DMA,HLA-DQB1,IRF7,HLA-A,HLA-F	downregulated
KEGG	Viral myocarditis	KEGG:05416	1.63751e-05	4.78582	41	16	4	16909	HLA-DMA,HLA-DQB1,HLA-A,HLA-F	downregulated
REAC	Role of phospholipids in phagocytosis	REAC:R-HSA-2029485	1.88145e-05	4.72551	54	151	9	16909	IGLC3,IGKV4-1,IGKV1-5,IGKV1-12,IGLV3-21,IGLV3-25,IGLC2,IGKV2-30,IGHV2-70	downregulated
REAC	FCERI mediated MAPK activation	REAC:R-HSA-2871796	2.3348e-05	4.63175	58	151	9	16909	IGLC3,IGKV4-1,IGKV1-5,IGKV1-12,IGLV3-21,IGLV3-25,IGLC2,IGKV2-30,IGHV2-70	downregulated
REAC	Antigen activates B Cell Receptor (BCR) leading to generation of second messengers	REAC:R-HSA-983695	2.59524e-05	4.58582	59	151	9	16909	IGLC3,IGKV4-1,IGKV1-5,IGKV1-12,IGLV3-21,IGLV3-25,IGLC2,IGKV2-30,IGHV2-70	downregulated
KEGG	Antigen processing and presentation	KEGG:04612	3.82586e-05	4.41727	48	16	4	16909	HLA-DMA,HLA-DQB1,HLA-A,HLA-F	downregulated
HP	Nonspherocytic hemolytic anemia	HP:0001930	4.18957e-05	4.37783	10	12	3	16909	HBB,HBA1,SLC4A1	downregulated
REAC	Cell surface interactions at the vascular wall	REAC:R-HSA-202733	6.03065e-05	4.21964	123	151	12	16909	IGHA2,IGLC3,JCHAIN,IGKV4-1,IGKV1-5,IGKV1-12,IGLV3-21,IGLV3-25,SLC16A3,IGLC2,IGKV2-30,IGHV2-70	downregulated
REAC	FCGR3A-mediated IL10 synthesis	REAC:R-HSA-9664323	6.33379e-05	4.19834	62	151	9	16909	IGLC3,IGKV4-1,IGKV1-5,IGKV1-12,IGLV3-21,IGLV3-25,IGLC2,IGKV2-30,IGHV2-70	downregulated
GO:MF	hemoglobin binding	GO:0030492	6.60959e-05	4.17983	5	32	4	16909	HBB,SLC4A1,HBD,AHSP	downregulated
GO:BP	positive regulation of immune system process	GO:0002684	6.79755e-05	4.16765	770	151	32	16909	IGHA2,HLA-DQB1,IRF7,HLA-A,HLA-F,IL1A,IGLC3,LILRA2,VNN1,IGKV4-1,CX3CR1,IGKV1-5,IGKV1-12,TRBV7-9,IGLV3-21,MEF2C,SLAMF6,FCRL3,IGLV3-25,KLRD1,IGLC2,FPR3,MZB1,BTN3A2,CCL20,PDGFD,SH2D1B,MUC16,IGKV2-30,CXCR2,NFATC2,IGHV2-70	downregulated
KEGG	Epstein-Barr virus infection	KEGG:05169	7.07297e-05	4.1504	164	16	5	16909	HLA-DMA,HLA-DQB1,IRF7,HLA-A,HLA-F	downregulated
KEGG	Leishmaniasis	KEGG:05140	7.59281e-05	4.1196	57	18	4	16909	HLA-DMA,HLA-DQB1,PTGS2,IL1A	downregulated
REAC	Regulation of Complement cascade	REAC:R-HSA-977606	0.000129435	3.88795	54	151	9	16909	IGLC3,IGKV4-1,IGKV1-5,IGKV1-12,IGLV3-21,IGLV3-25,IGLC2,IGKV2-30,IGHV2-70	downregulated
GO:BP	lymphocyte mediated immunity	GO:0002449	0.000182489	3.73876	231	151	18	16909	IGHA2,HLA-DQB1,IRF7,HLA-A,HLA-F,IGLC3,IGKV4-1,IGKV1-5,IGKV1-12,IGLV3-21,SLAMF6,IGLV3-25,KLRD1,IGLC2,BTN3A2,SH2D1B,IGKV2-30,IGHV2-70	downregulated
GO:BP	adaptive immune response based on somatic recombination of immune receptors built from immunoglobulin superfamily domains	GO:0002460	0.00020368	3.69105	242	116	16	16909	IGHA2,HLA-DQB1,IRF7,HLA-A,HLA-F,IGLC3,IGKV4-1,IGKV1-5,IGKV1-12,IGLV3-21,MEF2C,SLAMF6,IGLV3-25,KLRD1,IGLC2,BTN3A2	downregulated
GO:BP	immune response-regulating cell surface receptor signaling pathway	GO:0002768	0.000267265	3.57306	371	151	21	16909	IGHA2,HLA-A,IGLC3,LILRA2,IGKV4-1,IGKV1-5,IGKV1-12,TRBV7-9,IGLV3-21,MEF2C,FCRL3,IGLV3-25,KLRD1,IGLC2,FPR3,BTN3A2,MUC16,IGKV2-30,NFATC2,CD200R1,IGHV2-70	downregulated
GO:CC	MHC protein complex	GO:0042611	0.000280782	3.55163	13	16	4	16909	HLA-DMA,HLA-DQB1,HLA-A,HLA-F	downregulated
REAC	Complement cascade	REAC:R-HSA-166658	0.000290356	3.53707	56	151	9	16909	IGLC3,IGKV4-1,IGKV1-5,IGKV1-12,IGLV3-21,IGLV3-25,IGLC2,IGKV2-30,IGHV2-70	downregulated
GO:BP	immune response-regulating signaling pathway	GO:0002764	0.000296289	3.52828	374	151	21	16909	IGHA2,HLA-A,IGLC3,LILRA2,IGKV4-1,IGKV1-5,IGKV1-12,TRBV7-9,IGLV3-21,MEF2C,FCRL3,IGLV3-25,KLRD1,IGLC2,FPR3,BTN3A2,MUC16,IGKV2-30,NFATC2,CD200R1,IGHV2-70	downregulated
REAC	Leishmania phagocytosis	REAC:R-HSA-9664417	0.000337896	3.47122	84	151	9	16909	IGLC3,IGKV4-1,IGKV1-5,IGKV1-12,IGLV3-21,IGLV3-25,IGLC2,IGKV2-30,IGHV2-70	downregulated
REAC	FCGR3A-mediated phagocytosis	REAC:R-HSA-9664422	0.000337896	3.47122	84	151	9	16909	IGLC3,IGKV4-1,IGKV1-5,IGKV1-12,IGLV3-21,IGLV3-25,IGLC2,IGKV2-30,IGHV2-70	downregulated
REAC	Parasite infection	REAC:R-HSA-9664407	0.000337896	3.47122	84	151	9	16909	IGLC3,IGKV4-1,IGKV1-5,IGKV1-12,IGLV3-21,IGLV3-25,IGLC2,IGKV2-30,IGHV2-70	downregulated
GO:CC	hemoglobin complex	GO:0005833	0.000373084	3.42819	7	32	4	16909	HBB,HBA1,HBD,AHSP	downregulated
HP	Heinz body anemia	HP:0005511	0.000403524	3.39413	3	6	2	16909	HBB,HBA1	downregulated
REAC	Regulation of actin dynamics for phagocytic cup formation	REAC:R-HSA-2029482	0.000421798	3.3749	87	151	9	16909	IGLC3,IGKV4-1,IGKV1-5,IGKV1-12,IGLV3-21,IGLV3-25,IGLC2,IGKV2-30,IGHV2-70	downregulated
GO:BP	immune response-activating signal transduction	GO:0002757	0.00043976	3.35678	342	151	20	16909	IGHA2,HLA-A,IGLC3,LILRA2,IGKV4-1,IGKV1-5,IGKV1-12,TRBV7-9,IGLV3-21,MEF2C,FCRL3,IGLV3-25,KLRD1,IGLC2,FPR3,BTN3A2,MUC16,IGKV2-30,NFATC2,IGHV2-70	downregulated
GO:BP	immune response-activating cell surface receptor signaling pathway	GO:0002429	0.00043976	3.35678	342	151	20	16909	IGHA2,HLA-A,IGLC3,LILRA2,IGKV4-1,IGKV1-5,IGKV1-12,TRBV7-9,IGLV3-21,MEF2C,FCRL3,IGLV3-25,KLRD1,IGLC2,FPR3,BTN3A2,MUC16,IGKV2-30,NFATC2,IGHV2-70	downregulated
GO:BP	opsonization	GO:0008228	0.000510274	3.2922	36	151	9	16909	IGLC3,IGKV4-1,IGKV1-5,IGKV1-12,IGLV3-21,IGLV3-25,IGLC2,IGKV2-30,IGHV2-70	downregulated
HP	Polycythemia	HP:0001901	0.000535091	3.27157	18	12	3	16909	HBB,HBA1,SLC4A1	downregulated
HP	Hypochromic anemia	HP:0001931	0.000682517	3.16589	31	7	3	16909	HBB,HBA1,HLA-DQB1	downregulated
GO:BP	positive regulation of immune response	GO:0050778	0.000707486	3.15028	534	151	25	16909	IGHA2,HLA-DQB1,IRF7,HLA-A,HLA-F,IGLC3,LILRA2,IGKV4-1,IGKV1-5,IGKV1-12,TRBV7-9,IGLV3-21,MEF2C,SLAMF6,FCRL3,IGLV3-25,KLRD1,IGLC2,FPR3,BTN3A2,SH2D1B,MUC16,IGKV2-30,NFATC2,IGHV2-70	downregulated
KEGG	Cell adhesion molecules	KEGG:04514	0.000769354	3.11387	87	16	4	16909	HLA-DMA,HLA-DQB1,HLA-A,HLA-F	downregulated
KEGG	Phagosome	KEGG:04145	0.000790424	3.10214	111	16	4	16909	HLA-DMA,HLA-DQB1,HLA-A,HLA-F	downregulated
HP	Reduced alpha/beta synthesis ratio	HP:0011907	0.00080692	3.09317	3	6	2	16909	HBB,HBA1	downregulated
REAC	Signaling by the B Cell Receptor (BCR)	REAC:R-HSA-983705	0.000899495	3.046	130	151	10	16909	IGLC3,IGKV4-1,IGKV1-5,IGKV1-12,IGLV3-21,IGLV3-25,IGLC2,IGKV2-30,NFATC2,IGHV2-70	downregulated
REAC	Adaptive Immune System	REAC:R-HSA-1280218	0.00107962	2.96673	655	151	22	16909	HLA-DMA,HLA-A,HLA-F,IGLC3,LILRA2,IGKV4-1,KLRG1,IGKV1-5,IGKV1-12,TRBV7-9,IGLV3-21,SLAMF6,HERC2,IGLV3-25,KLRD1,IGLC2,BTN3A2,SH2D1B,IGKV2-30,NFATC2,CD200R1,IGHV2-70	downregulated
HP	Imbalanced hemoglobin synthesis	HP:0005560	0.00134466	2.87139	4	6	2	16909	HBB,HBA1	downregulated
REAC	FCERI mediated NF-kB activation	REAC:R-HSA-2871837	0.00159182	2.79811	104	151	9	16909	IGLC3,IGKV4-1,IGKV1-5,IGKV1-12,IGLV3-21,IGLV3-25,IGLC2,IGKV2-30,IGHV2-70	downregulated
HP	Heinz bodies	HP:0020082	0.00201666	2.69537	4	6	2	16909	HBB,HBA1	downregulated
REAC	Fcgamma receptor (FCGR) dependent phagocytosis	REAC:R-HSA-2029480	0.00202063	2.69451	109	151	9	16909	IGLC3,IGKV4-1,IGKV1-5,IGKV1-12,IGLV3-21,IGLV3-25,IGLC2,IGKV2-30,IGHV2-70	downregulated
GO:BP	immune response	GO:0006955	0.00207535	2.68291	1737	154	50	16909	IGHA2,HLA-DMA,HBB,IGKV1D-17,HLA-DQB1,IRF7,HLA-A,HLA-F,IL1A,IGLC3,LILRA2,TNFRSF17,JCHAIN,IGKV1D-13,VNN1,IGLV3-10,IGKV4-1,TRGV9,KLRG1,TNFAIP6,CX3CR1,IGKV1-5,IGKV1-12,TRBV7-9,XCR1,IGLV3-21,RAB7B,MEF2C,CYBC1,SLAMF6,FCRL3,FOLR3,IGLV3-25,APOBEC3B,KLRD1,IGLC2,FPR3,TRAV27,BTN3A2,CCL20,SH2D1B,LTF,MUC16,IGKV2-30,CXCR2,NFATC2,CD200R1,IGHV2-70,TRGV8,STYK1	downregulated
WP	Selenium Micronutrient Network	WP:WP15	0.00226899	2.64417	58	10	3	16909	HBB,HBA1,PTGS2	downregulated
KEGG	Influenza A	KEGG:05164	0.00226933	2.6441	121	18	4	16909	HLA-DMA,HLA-DQB1,IRF7,IL1A	downregulated
KEGG	Kaposi sarcoma-associated herpesvirus infection	KEGG:05167	0.00231052	2.63629	154	16	4	16909	IRF7,PTGS2,HLA-A,HLA-F	downregulated
REAC	Fc epsilon receptor (FCERI) signaling	REAC:R-HSA-2454202	0.00241643	2.61682	147	151	10	16909	IGLC3,IGKV4-1,IGKV1-5,IGKV1-12,IGLV3-21,IGLV3-25,IGLC2,IGKV2-30,NFATC2,IGHV2-70	downregulated
KEGG	Inflammatory bowel disease	KEGG:05321	0.00316428	2.49972	43	18	3	16909	HLA-DMA,HLA-DQB1,IL1A	downregulated
KEGG	Human T-cell leukemia virus 1 infection	KEGG:05166	0.00358961	2.44495	176	16	4	16909	HLA-DMA,HLA-DQB1,HLA-A,HLA-F	downregulated
KEGG	Asthma	KEGG:05310	0.00440811	2.35575	12	7	2	16909	HLA-DMA,HLA-DQB1	downregulated
HP	Abnormal hematocrit	HP:0031850	0.00483771	2.31536	8	6	2	16909	HBB,HBA1	downregulated
HP	Increased hematocrit	HP:0001899	0.00483771	2.31536	8	6	2	16909	HBB,HBA1	downregulated
HP	Anemia of inadequate production	HP:0010972	0.00534692	2.2719	136	12	4	16909	HBB,HBA1,HLA-DQB1,SLC4A1	downregulated
KEGG	African trypanosomiasis	KEGG:05143	0.00564896	2.24803	25	6	2	16909	HBB,HBA1	downregulated
GO:MF	peptide antigen binding	GO:0042605	0.00596945	2.22407	20	68	5	16909	HLA-DQB1,HLA-A,HLA-F,TRGV9,TRBV7-9	downregulated
KEGG	Herpes simplex virus 1 infection	KEGG:05168	0.00599283	2.22237	408	16	5	16909	HLA-DMA,HLA-DQB1,IRF7,HLA-A,HLA-F	downregulated
HP	Erythrocyte inclusion bodies	HP:0020080	0.00604618	2.21852	8	6	2	16909	HBB,HBA1	downregulated
GO:BP	activation of immune response	GO:0002253	0.00786934	2.10406	394	151	20	16909	IGHA2,HLA-A,IGLC3,LILRA2,IGKV4-1,IGKV1-5,IGKV1-12,TRBV7-9,IGLV3-21,MEF2C,FCRL3,IGLV3-25,KLRD1,IGLC2,FPR3,BTN3A2,MUC16,IGKV2-30,NFATC2,IGHV2-70	downregulated
KEGG	Intestinal immune network for IgA production	KEGG:04672	0.00854705	2.06818	31	34	3	16909	HLA-DMA,HLA-DQB1,TNFRSF17	downregulated
HP	Hypochromic microcytic anemia	HP:0004840	0.00886493	2.05232	8	6	2	16909	HBB,HBA1	downregulated
KEGG	Rheumatoid arthritis	KEGG:05323	0.00902371	2.04461	61	18	3	16909	HLA-DMA,HLA-DQB1,IL1A	downregulated
GO:BP	peptide cross-linking	GO:0018149	0.00951455	2.02161	50	151	9	16909	IGLC3,IGKV4-1,IGKV1-5,IGKV1-12,IGLV3-21,IGLV3-25,IGLC2,IGKV2-30,IGHV2-70	downregulated
KEGG	Malaria	KEGG:05144	0.0105231	1.97786	37	6	2	16909	HBB,HBA1	downregulated
KEGG	Hematopoietic cell lineage	KEGG:04640	0.0113291	1.9458	72	18	3	16909	HLA-DMA,HLA-DQB1,IL1A	downregulated
REAC	Interferon alpha/beta signaling	REAC:R-HSA-909733	0.0147168	1.83219	50	16	3	16909	IRF7,HLA-A,HLA-F	downregulated
GO:BP	phagocytosis, recognition	GO:0006910	0.0157856	1.80174	49	151	10	16909	IGHA2,IGLC3,IGKV4-1,IGKV1-5,IGKV1-12,IGLV3-21,IGLV3-25,IGLC2,IGKV2-30,IGHV2-70	downregulated
REAC	Immune System	REAC:R-HSA-168256	0.0174283	1.75874	1559	151	36	16909	HLA-DMA,HBB,IRF7,PTGS2,HLA-A,HLA-F,IL1A,IGLC3,LILRA2,CA1,TNFRSF17,VNN1,IGKV4-1,KLRG1,TNFAIP6,IGKV1-5,IGKV1-12,TRBV7-9,IGLV3-21,MEF2C,SLAMF6,HERC2,FOLR3,IGLV3-25,KLRD1,IGLC2,BTN3A2,CCL20,SH2D1B,LTF,MUC16,IGKV2-30,CXCR2,NFATC2,CD200R1,IGHV2-70	downregulated
GO:BP	regulation of immune system process	GO:0002682	0.0178973	1.74721	1213	151	37	16909	IGHA2,HLA-DQB1,IRF7,HLA-A,TMEM176B,TMEM176A,HLA-F,IL1A,IGLC3,LILRA2,VNN1,IGKV4-1,CX3CR1,IGKV1-5,IGKV1-12,TRBV7-9,IGLV3-21,RAB7B,MEF2C,SLAMF6,FCRL3,IGLV3-25,KLRD1,IGLC2,FPR3,MZB1,BTN3A2,CCL20,PDGFD,SH2D1B,LTF,MUC16,IGKV2-30,CXCR2,NFATC2,CD200R1,IGHV2-70	downregulated
WP	Vitamin B12 Metabolism	WP:WP1533	0.0184843	1.7332	29	6	2	16909	HBB,HBA1	downregulated
GO:MF	haptoglobin binding	GO:0031720	0.0192263	1.7161	5	26	3	16909	HBB,HBA1,HBD	downregulated
GO:BP	cellular detoxification	GO:1990748	0.0192492	1.71559	82	10	4	16909	HBB,GSTM1,HBA1,PTGS2	downregulated
REAC	Endosomal/Vacuolar pathway	REAC:R-HSA-1236977	0.0201498	1.69573	8	16	2	16909	HLA-A,HLA-F	downregulated
GO:BP	immune system process	GO:0002376	0.0245569	1.60983	2388	154	58	16909	IGHA2,HLA-DMA,HBB,IGKV1D-17,HLA-DQB1,IRF7,SLC4A1,HLA-A,TMEM176B,TMEM176A,HLA-F,IL1A,IGLC3,LILRA2,AHSP,TNFRSF17,JCHAIN,IGKV1D-13,VNN1,IGLV3-10,IGKV4-1,TRGV9,KLRG1,TNFAIP6,CX3CR1,IGKV1-5,IGKV1-12,FCRL1,TRBV7-9,XCR1,IGLV3-21,RAB7B,MEF2C,CYBC1,SLAMF6,FCRL3,FOLR3,IGLV3-25,SLC16A3,APOBEC3B,KLRD1,IGLC2,FPR3,MZB1,TRAV27,BTN3A2,CCL20,PDGFD,SH2D1B,LTF,MUC16,IGKV2-30,CXCR2,NFATC2,CD200R1,IGHV2-70,TRGV8,STYK1	downregulated
GO:BP	cellular response to toxic substance	GO:0097237	0.02534	1.59619	87	10	4	16909	HBB,GSTM1,HBA1,PTGS2	downregulated
GO:BP	complement activation, classical pathway	GO:0006958	0.0254465	1.59437	54	151	10	16909	IGHA2,IGLC3,IGKV4-1,IGKV1-5,IGKV1-12,IGLV3-21,IGLV3-25,IGLC2,IGKV2-30,IGHV2-70	downregulated
GO:CC	haptoglobin-hemoglobin complex	GO:0031838	0.0264092	1.57824	6	26	3	16909	HBB,HBA1,HBD	downregulated
HP	Decreased mean corpuscular volume	HP:0025066	0.0265529	1.57589	10	12	2	16909	HBB,SLC4A1	downregulated
GO:BP	defense response	GO:0006952	0.0279267	1.55398	1204	154	40	16909	IGHA2,HLA-DQB1,IRF7,PTGS2,HLA-A,HLA-F,IL1A,IGLC3,LILRA2,JCHAIN,VNN1,IGKV4-1,TRGV9,KLRG1,TNFAIP6,CX3CR1,IGKV1-5,IGKV1-12,XCR1,IGLV3-21,RAB7B,MEF2C,CYBC1,SLAMF6,IGLV3-25,APOBEC3B,KLRD1,IGLC2,FPR3,TRAV27,CCL20,SH2D1B,LTF,MUC16,IGKV2-30,CXCR2,CD200R1,IGHV2-70,TRGV8,STYK1	downregulated
GO:BP	regulation of complement activation	GO:0030449	0.0306478	1.5136	59	151	9	16909	IGLC3,IGKV4-1,IGKV1-5,IGKV1-12,IGLV3-21,IGLV3-25,IGLC2,IGKV2-30,IGHV2-70	downregulated
REAC	Interferon gamma signaling	REAC:R-HSA-877300	0.0307865	1.51164	69	16	3	16909	IRF7,HLA-A,HLA-F	downregulated
GO:BP	immunoglobulin mediated immune response	GO:0016064	0.0350123	1.45578	123	151	12	16909	IGHA2,HLA-DQB1,IRF7,IGLC3,IGKV4-1,IGKV1-5,IGKV1-12,IGLV3-21,IGLV3-25,IGLC2,IGKV2-30,IGHV2-70	downregulated
WP	Folate Metabolism	WP:WP176	0.0351404	1.45419	43	6	2	16909	HBB,HBA1	downregulated
HP	Microcytic anemia	HP:0001935	0.03645	1.4383	27	26	3	16909	HBB,HBA1,HBD	downregulated
GO:BP	immune effector process	GO:0002252	0.0396056	1.40224	843	151	28	16909	IGHA2,HBB,HLA-DQB1,IRF7,HLA-A,HLA-F,IGLC3,LILRA2,VNN1,IGKV4-1,TNFAIP6,IGKV1-5,IGKV1-12,IGLV3-21,CYBC1,SLAMF6,FCRL3,FOLR3,IGLV3-25,KLRD1,IGLC2,MZB1,BTN3A2,SH2D1B,LTF,IGKV2-30,CXCR2,IGHV2-70	downregulated
GO:BP	B cell mediated immunity	GO:0019724	0.0403972	1.39365	125	151	12	16909	IGHA2,HLA-DQB1,IRF7,IGLC3,IGKV4-1,IGKV1-5,IGKV1-12,IGLV3-21,IGLV3-25,IGLC2,IGKV2-30,IGHV2-70	downregulated
KEGG	Staphylococcus aureus infection	KEGG:05150	0.046429	1.33321	34	7	2	16909	HLA-DMA,HLA-DQB1	downregulated
KEGG	Th1 and Th2 cell differentiation	KEGG:04658	0.0485817	1.31353	72	7	2	16909	HLA-DMA,HLA-DQB1	downregulated
KEGG	Cellular senescence	KEGG:04218	0.0487751	1.3118	136	18	3	16909	HLA-A,HLA-F,IL1A	downregulated
GO:BP	detoxification	GO:0098754	0.0495058	1.30534	98	10	4	16909	HBB,GSTM1,HBA1,PTGS2	downregulated

## Sheet: S5 rMPE vs Tol Pathway
PBMC enriched pathway analysis of resolved MPE vs tolerant cases
source	term_name	term_id	adjusted_p_value	negative_log10_of_adjusted_p_value	term_size	query_size	intersection_size	effective_domain_size	intersections	transcript analysis
KEGG	Rheumatoid arthritis	KEGG:05323	1.69577e-10	9.77063	61	30	8	16909	CXCL3,CCL2,CXCL1,CXCL2,IL6,CTSL,CXCL8,CXCL5	upregulated
KEGG	IL-17 signaling pathway	KEGG:04657	2.44431e-10	9.61184	69	30	8	16909	CCL7,CXCL3,CCL2,CXCL1,CXCL2,IL6,CXCL8,CXCL5	upregulated
KEGG	Viral protein interaction with cytokine and cytokine receptor	KEGG:04061	4.10375e-10	9.38682	57	30	8	16909	CCL7,CXCL3,CCL2,CXCL1,CXCL2,IL6,CXCL8,CXCL5	upregulated
REAC	Chemokine receptors bind chemokines	REAC:R-HSA-380108	2.63203e-09	8.57971	35	30	7	16909	CCL7,CXCL3,CCL2,CXCL1,CXCL2,CXCL8,CXCL5	upregulated
WP	SARS-CoV-2 Innate Immunity Evasion and Cell-specific immune response	WP:WP5039	2.90719e-09	8.53653	53	30	7	16909	CXCL3,CCL2,CXCL1,CXCL2,IL6,CXCL8,CXCL5	upregulated
KEGG	Cytokine-cytokine receptor interaction	KEGG:04060	3.79111e-09	8.42123	160	30	10	16909	CCL7,CXCL3,CCL2,CXCL1,CXCL2,INHBA,IL6,IL1R1,CXCL8,CXCL5	upregulated
KEGG	Malaria	KEGG:05144	5.99474e-09	8.22223	37	25	6	16909	CCL2,MET,IL6,SDC2,HBA2,CXCL8	upregulated
KEGG	Amoebiasis	KEGG:05146	7.38787e-09	8.13148	71	61	9	16909	SERPINB10,CXCL3,CXCL1,CXCL2,IL6,IL1R1,CXCL8,FN1,LAMB3	upregulated
REAC	Interleukin-10 signaling	REAC:R-HSA-6783783	1.74121e-08	7.75915	35	25	6	16909	CCL2,CXCL1,CXCL2,IL6,IL1R1,CXCL8	upregulated
GO:MF	chemokine activity	GO:0008009	1.06194e-07	6.9739	19	30	7	16909	CCL7,CXCL3,CCL2,CXCL1,CXCL2,CXCL8,CXCL5	upregulated
GO:MF	cytokine activity	GO:0005125	2.61436e-07	6.58263	101	30	10	16909	CCL7,CXCL3,CCL2,CXCL1,CXCL2,INHBA,IL6,SPP1,CXCL8,CXCL5	upregulated
KEGG	TNF signaling pathway	KEGG:04668	1.17649e-06	5.92941	94	13	5	16909	CXCL3,CCL2,CXCL1,CXCL2,IL6	upregulated
GO:BP	neutrophil migration	GO:1990266	1.49201e-06	5.82623	80	30	8	16909	CCL7,CXCL3,CCL2,CXCL1,CXCL2,IL1R1,CXCL8,CXCL5	upregulated
KEGG	Legionellosis	KEGG:05134	1.50225e-06	5.82326	49	25	5	16909	CXCL3,CXCL1,CXCL2,IL6,CXCL8	upregulated
GO:MF	chemokine receptor binding	GO:0042379	1.77181e-06	5.75158	29	30	7	16909	CCL7,CXCL3,CCL2,CXCL1,CXCL2,CXCL8,CXCL5	upregulated
WP	Spinal Cord Injury	WP:WP2431	2.00354e-06	5.6982	77	25	6	16909	CCL2,CXCL1,CXCL2,IL6,IL1R1,CXCL8	upregulated
KEGG	Lipid and atherosclerosis	KEGG:05417	2.06906e-06	5.68423	160	26	7	16909	CXCL3,CCL2,CXCL1,CXCL2,IL6,CXCL8,CAMK2A	upregulated
KEGG	Chemokine signaling pathway	KEGG:04062	2.71094e-06	5.56688	138	30	7	16909	CCL7,CXCL3,CCL2,CXCL1,CXCL2,CXCL8,CXCL5	upregulated
GO:MF	receptor ligand activity	GO:0048018	3.14503e-06	5.50238	194	15	9	16909	CCL7,CXCL3,CCL2,CXCL1,CXCL2,INHBA,IL6,SEMA6B,SPP1	upregulated
GO:MF	signaling receptor activator activity	GO:0030546	3.56419e-06	5.44804	199	15	9	16909	CCL7,CXCL3,CCL2,CXCL1,CXCL2,INHBA,IL6,SEMA6B,SPP1	upregulated
WP	Lung fibrosis	WP:WP3624	3.80079e-06	5.42013	34	25	5	16909	CCL2,CXCL2,IL6,SPP1,CXCL8	upregulated
KEGG	Epithelial cell signaling in Helicobacter pylori infection	KEGG:05120	4.28691e-06	5.36786	57	25	5	16909	CXCL3,MET,CXCL1,CXCL2,CXCL8	upregulated
GO:BP	myeloid leukocyte migration	GO:0097529	5.11912e-06	5.2908	145	30	9	16909	CCL7,CXCL3,CCL2,CXCL1,CXCL2,IL6,IL1R1,CXCL8,CXCL5	upregulated
GO:MF	CXCR chemokine receptor binding	GO:0045236	5.21877e-06	5.28243	12	30	5	16909	CXCL3,CXCL1,CXCL2,CXCL8,CXCL5	upregulated
GO:BP	chemokine-mediated signaling pathway	GO:0070098	6.90341e-06	5.16094	50	30	7	16909	CCL7,CXCL3,CCL2,CXCL1,CXCL2,CXCL8,CXCL5	upregulated
GO:BP	granulocyte migration	GO:0097530	7.47318e-06	5.12649	96	30	8	16909	CCL7,CXCL3,CCL2,CXCL1,CXCL2,IL1R1,CXCL8,CXCL5	upregulated
KEGG	NOD-like receptor signaling pathway	KEGG:04621	1.16877e-05	4.93227	135	13	5	16909	CXCL3,CCL2,CXCL1,CXCL2,IL6	upregulated
GO:BP	cellular response to chemokine	GO:1990869	1.49965e-05	4.82401	58	30	7	16909	CCL7,CXCL3,CCL2,CXCL1,CXCL2,CXCL8,CXCL5	upregulated
GO:BP	response to chemokine	GO:1990868	1.49965e-05	4.82401	58	30	7	16909	CCL7,CXCL3,CCL2,CXCL1,CXCL2,CXCL8,CXCL5	upregulated
REAC	Peptide ligand-binding receptors	REAC:R-HSA-375276	1.6102e-05	4.79312	75	30	7	16909	CCL7,CXCL3,CCL2,CXCL1,CXCL2,CXCL8,CXCL5	upregulated
WP	Overview of nanoparticle effects	WP:WP3287	1.86357e-05	4.72966	13	44	4	16909	IL6,CXCL8,ITGAD,FN1	upregulated
GO:BP	neutrophil chemotaxis	GO:0030593	2.14295e-05	4.66899	67	30	7	16909	CCL7,CXCL3,CCL2,CXCL1,CXCL2,CXCL8,CXCL5	upregulated
GO:BP	cytokine-mediated signaling pathway	GO:0019221	2.20488e-05	4.65661	593	30	13	16909	SERPINB2,CCL7,CXCL3,CCL2,CXCL1,CXCL2,IL6,IL1R1,F3,CXCL8,CAMK2A,HLA-A,CXCL5	upregulated
GO:BP	leukocyte migration	GO:0050900	2.80191e-05	4.55255	355	30	11	16909	CCL7,CXCL3,CCL2,CXCL1,CXCL2,IL6,IL1R1,SDC2,SLC7A11,CXCL8,CXCL5	upregulated
KEGG	NF-kappa B signaling pathway	KEGG:04064	2.85837e-05	4.54388	81	25	5	16909	CXCL3,CXCL1,CXCL2,IL1R1,CXCL8	upregulated
KEGG	Kaposi sarcoma-associated herpesvirus infection	KEGG:05167	4.05894e-05	4.39159	154	27	6	16909	CXCL3,CXCL1,CXCL2,IL6,CXCL8,HLA-A	upregulated
WP	Senescence and Autophagy in Cancer	WP:WP615	4.24397e-05	4.37223	92	44	6	16909	SERPINB2,CXCL1,INHBA,IL6,CXCL8,FN1	upregulated
GO:BP	cell chemotaxis	GO:0060326	5.08075e-05	4.29407	203	13	7	16909	CCL7,CXCL3,CCL2,MET,CXCL1,CXCL2,IL6	upregulated
GO:BP	granulocyte chemotaxis	GO:0071621	9.00232e-05	4.04565	80	30	7	16909	CCL7,CXCL3,CCL2,CXCL1,CXCL2,CXCL8,CXCL5	upregulated
GO:BP	cellular response to cytokine stimulus	GO:0071345	0.000106233	3.97374	832	30	14	16909	SERPINB2,CCL7,CXCL3,CCL2,CXCL1,CXCL2,IL6,IL1R1,DCSTAMP,F3,CXCL8,CAMK2A,HLA-A,CXCL5	upregulated
WP	Cytokines and Inflammatory Response	WP:WP530	0.000113356	3.94555	16	13	3	16909	CXCL1,CXCL2,IL6	upregulated
GO:BP	cellular response to chemical stimulus	GO:0070887	0.000142487	3.84623	2340	27	20	16909	SERPINB2,CCL7,CXCL3,CCL2,MET,CXCL1,CXCL2,INHBA,IL6,SPP1,CTSL,RASAL1,IL1R1,HBA2,DCSTAMP,SLC7A11,F3,CXCL8,CAMK2A,HLA-A	upregulated
WP	COVID-19 Adverse Outcome Pathway	WP:WP4891	0.000159291	3.79781	9	25	3	16909	CCL2,IL6,CXCL8	upregulated
GO:BP	leukocyte chemotaxis	GO:0030595	0.000211631	3.67442	153	30	8	16909	CCL7,CXCL3,CCL2,CXCL1,CXCL2,IL6,CXCL8,CXCL5	upregulated
REAC	Class A/1 (Rhodopsin-like receptors)	REAC:R-HSA-373076	0.000251985	3.59863	136	10	5	16909	CCL7,CXCL3,CCL2,CXCL1,CXCL2	upregulated
GO:BP	response to cytokine	GO:0034097	0.000294432	3.53102	904	30	14	16909	SERPINB2,CCL7,CXCL3,CCL2,CXCL1,CXCL2,IL6,IL1R1,DCSTAMP,F3,CXCL8,CAMK2A,HLA-A,CXCL5	upregulated
REAC	Regulation of Insulin-like Growth Factor (IGF) transport and uptake by Insulin-like Growth Factor Binding Proteins (IGFBPs)	REAC:R-HSA-381426	0.000314616	3.50222	66	44	6	16909	IL6,SPP1,SDC2,KLK1,VGF,FN1	upregulated
REAC	Cytokine Signaling in Immune system	REAC:R-HSA-1280215	0.000314944	3.50177	534	27	9	16909	SERPINB2,CCL2,CXCL1,CXCL2,IL6,IL1R1,CXCL8,CAMK2A,HLA-A	upregulated
WP	IL-18 signaling pathway	WP:WP4754	0.000322781	3.49109	211	25	6	16909	CXCL3,CCL2,CXCL2,IL6,SPP1,CXCL8	upregulated
GO:BP	chemotaxis	GO:0006935	0.000372152	3.42928	422	30	11	16909	CCL7,CXCL3,CCL2,MET,CXCL1,CXCL2,IL6,SEMA6B,F3,CXCL8,CXCL5	upregulated
GO:BP	taxis	GO:0042330	0.000390272	3.40863	423	30	11	16909	CCL7,CXCL3,CCL2,MET,CXCL1,CXCL2,IL6,SEMA6B,F3,CXCL8,CXCL5	upregulated
WP	Non-genomic actions of 1,25 dihydroxyvitamin D3	WP:WP4341	0.000466291	3.33134	57	26	4	16909	CCL2,IL6,CXCL8,CAMK2A	upregulated
KEGG	AGE-RAGE signaling pathway in diabetic complications	KEGG:04933	0.00048412	3.31505	79	44	5	16909	CCL2,IL6,F3,CXCL8,FN1	upregulated
WP	Fibrin Complement Receptor 3 Signaling Pathway	WP:WP4136	0.000496969	3.30367	28	13	3	16909	CXCL3,CCL2,IL6	upregulated
WP	Blood Clotting Cascade	WP:WP272	0.000541844	3.26613	9	24	3	16909	SERPINB2,KLK1,F3	upregulated
GO:BP	cell migration	GO:0016477	0.000776562	3.10982	1051	64	23	16909	CCL7,CXCL3,CCL2,MET,CXCL1,CXCL2,IL6,SEMA6B,IL1R1,SDC2,SLC7A11,F3,CXCL8,CAMK2A,CXCL5,ITGB8,EGR3,FN1,PPARG,RHBDF1,FUT3,LAMB3,DOCK4	upregulated
GO:MF	cytokine receptor binding	GO:0005126	0.000922365	3.0351	151	30	8	16909	CCL7,CXCL3,CCL2,CXCL1,CXCL2,IL6,CXCL8,CXCL5	upregulated
REAC	Signal Transduction	REAC:R-HSA-162582	0.000990025	3.00435	1644	46	21	16909	CCL7,CXCL3,CCL2,MET,CXCL1,CXCL2,INHBA,IL6,SPP1,RASAL1,SDC2,F3,CXCL8,CAMK2A,CXCL5,ROR1,HEY1,VGF,EGR3,FN1,PPARG	upregulated
WP	WIKIPATHWAYS	WP:000000	0.00102429	2.98958	5030	31	26	16909	SERPINB2,CCL7,CXCL3,CCL2,MET,CXCL1,CXCL2,INHBA,PHLDA1,IL6,SPP1,CTSL,RASAL1,IL1R1,SDC2,HBA2,DCSTAMP,KLK1,SLC7A11,F3,CXCL8,CAMK2A,HLA-A,ITGAD,CXCL5,ROR1	upregulated
KEGG	Fluid shear stress and atherosclerosis	KEGG:05418	0.00122487	2.91191	110	19	4	16909	CCL2,CTSL,IL1R1,SDC2	upregulated
REAC	GPCR ligand binding	REAC:R-HSA-500792	0.00132011	2.87939	183	10	5	16909	CCL7,CXCL3,CCL2,CXCL1,CXCL2	upregulated
REAC	Signaling by Interleukins	REAC:R-HSA-449147	0.00132684	2.87718	348	25	7	16909	SERPINB2,CCL2,CXCL1,CXCL2,IL6,IL1R1,CXCL8	upregulated
GO:MF	signaling receptor binding	GO:0005102	0.00143792	2.84227	863	36	16	16909	CCL7,CXCL3,CCL2,CXCL1,CXCL2,INHBA,IL6,SEMA6B,SPP1,IL1R1,CXCL8,CAMK2A,HLA-A,CXCL5,ITGB8,VGF	upregulated
GO:BP	regulation of chemotaxis	GO:0050920	0.00144499	2.84013	148	25	7	16909	CCL7,CCL2,MET,IL6,SEMA6B,F3,CXCL8	upregulated
REAC	G alpha (i) signalling events	REAC:R-HSA-418594	0.00196805	2.70596	201	30	7	16909	CXCL3,CXCL1,CXCL2,SDC2,CXCL8,CAMK2A,CXCL5	upregulated
KEGG	Human cytomegalovirus infection	KEGG:05163	0.00198884	2.7014	165	27	5	16909	CCL2,IL6,IL1R1,CXCL8,HLA-A	upregulated
WP	Photodynamic therapy-induced NF-kB survival signaling	WP:WP3617	0.00224704	2.64839	27	25	3	16909	CXCL2,IL6,CXCL8	upregulated
KEGG	KEGG root term	KEGG:00000	0.00233816	2.63113	5300	28	24	16909	SERPINB2,CCL7,SERPINB10,CXCL3,CCL2,MET,CXCL1,CXCL2,INHBA,IL6,SEMA6B,SPP1,CTSL,RASAL1,IL1R1,SDC2,HBA2,KLK1,SLC7A11,F3,CXCL8,CAMK2A,HLA-A,ITGAD	upregulated
GO:BP	cellular response to lipopolysaccharide	GO:0071222	0.00252356	2.59799	153	30	7	16909	CXCL3,CCL2,CXCL1,CXCL2,IL6,CXCL8,CXCL5	upregulated
REAC	Post-translational protein phosphorylation	REAC:R-HSA-8957275	0.00335033	2.47491	62	44	5	16909	IL6,SPP1,SDC2,VGF,FN1	upregulated
WP	Vitamin B12 Metabolism	WP:WP1533	0.0039606	2.40224	29	20	3	16909	CCL2,IL6,HBA2	upregulated
GO:BP	cellular response to molecule of bacterial origin	GO:0071219	0.00399417	2.39857	160	30	7	16909	CXCL3,CCL2,CXCL1,CXCL2,IL6,CXCL8,CXCL5	upregulated
GO:BP	localization of cell	GO:0051674	0.00422472	2.3742	1150	26	14	16909	CCL7,CXCL3,CCL2,MET,CXCL1,CXCL2,IL6,SEMA6B,IL1R1,SDC2,SLC7A11,F3,CXCL8,CAMK2A	upregulated
GO:BP	cell motility	GO:0048870	0.00422472	2.3742	1150	26	14	16909	CCL7,CXCL3,CCL2,MET,CXCL1,CXCL2,IL6,SEMA6B,IL1R1,SDC2,SLC7A11,F3,CXCL8,CAMK2A	upregulated
REAC	Extracellular matrix organization	REAC:R-HSA-1474244	0.00438387	2.35814	181	44	7	16909	SPP1,CTSL,SDC2,ITGAD,ITGB8,MMP19,FN1	upregulated
GO:BP	cell surface receptor signaling pathway	GO:0007166	0.00526796	2.27836	2150	35	21	16909	SERPINB2,CCL7,CXCL3,CCL2,MET,CXCL1,CXCL2,INHBA,IL6,SEMA6B,IL1R1,SDC2,F3,CXCL8,CAMK2A,HLA-A,ITGAD,CXCL5,ROR1,HEY1,ITGB8	upregulated
GO:BP	response to chemical	GO:0042221	0.00799383	2.09724	2958	27	21	16909	SERPINB2,CCL7,CXCL3,CCL2,MET,CXCL1,CXCL2,INHBA,IL6,SEMA6B,SPP1,CTSL,RASAL1,IL1R1,HBA2,DCSTAMP,SLC7A11,F3,CXCL8,CAMK2A,HLA-A	upregulated
GO:BP	cellular response to lipid	GO:0071396	0.00842658	2.07435	422	33	10	16909	CXCL3,CCL2,CXCL1,CXCL2,INHBA,IL6,SPP1,CXCL8,CXCL5,HEY1	upregulated
GO:BP	cellular response to biotic stimulus	GO:0071216	0.00842954	2.0742	182	30	7	16909	CXCL3,CCL2,CXCL1,CXCL2,IL6,CXCL8,CXCL5	upregulated
GO:BP	antimicrobial humoral response	GO:0019730	0.00861994	2.0645	50	30	6	16909	CXCL3,CXCL1,CXCL2,CXCL8,HLA-A,CXCL5	upregulated
GO:BP	cellular response to oxygen-containing compound	GO:1901701	0.00974908	2.01104	867	15	9	16909	CCL7,CXCL3,CCL2,MET,CXCL1,CXCL2,INHBA,IL6,SPP1	upregulated
WP	Folate Metabolism	WP:WP176	0.0103579	1.98473	43	20	3	16909	CCL2,IL6,HBA2	upregulated
GO:BP	humoral immune response	GO:0006959	0.0121854	1.91416	160	30	8	16909	CXCL3,CCL2,CXCL1,CXCL2,IL6,CXCL8,HLA-A,CXCL5	upregulated
GO:BP	antimicrobial humoral immune response mediated by antimicrobial peptide	GO:0061844	0.0144388	1.84047	30	30	5	16909	CXCL3,CXCL1,CXCL2,CXCL8,CXCL5	upregulated
KEGG	Proteoglycans in cancer	KEGG:05205	0.0150941	1.82119	151	44	5	16909	MET,CTSL,SDC2,CAMK2A,FN1	upregulated
GO:BP	locomotion	GO:0040011	0.0154387	1.81139	1272	26	14	16909	CCL7,CXCL3,CCL2,MET,CXCL1,CXCL2,IL6,SEMA6B,IL1R1,SDC2,SLC7A11,F3,CXCL8,CAMK2A	upregulated
GO:MF	G protein-coupled receptor binding	GO:0001664	0.0174214	1.75892	155	10	5	16909	CCL7,CXCL3,CCL2,CXCL1,CXCL2	upregulated
MIRNA	hsa-miR-1-3p	MIRNA:hsa-miR-1-3p	0.0179516	1.7459	768	13	6	16909	CXCL3,CCL2,MET,CXCL1,CXCL2,IL6	upregulated
WP	Oligodendrocyte specification and differentiation, leading to Myelin Components for CNS	WP:WP4304	0.017996	1.74482	14	10	2	16909	CXCL1,CXCL2	upregulated
GO:BP	inflammatory response	GO:0006954	0.0191787	1.71718	576	30	11	16909	CCL7,CXCL3,CCL2,CXCL1,CXCL2,IL6,SPP1,IL1R1,F3,CXCL8,CXCL5	upregulated
GO:BP	response to organic substance	GO:0010033	0.0199196	1.70072	2358	46	25	16909	SERPINB2,CCL7,CXCL3,CCL2,CXCL1,CXCL2,INHBA,IL6,SPP1,CTSL,IL1R1,DCSTAMP,SLC7A11,F3,CXCL8,CAMK2A,HLA-A,CXCL5,HEY1,ITGB8,VGF,LCN8,EGR3,FN1,PPARG	upregulated
WP	Selenium Micronutrient Network	WP:WP15	0.0199589	1.69986	58	20	3	16909	CCL2,IL6,HBA2	upregulated
GO:BP	cellular response to organic substance	GO:0071310	0.0209697	1.67841	1939	35	19	16909	SERPINB2,CCL7,CXCL3,CCL2,CXCL1,CXCL2,INHBA,IL6,SPP1,CTSL,IL1R1,DCSTAMP,F3,CXCL8,CAMK2A,HLA-A,CXCL5,HEY1,ITGB8	upregulated
GO:CC	extracellular region	GO:0005576	0.0229703	1.63883	2509	27	20	16909	SERPINB2,CCL7,SERPINB10,CXCL3,TFPI2,CCL2,MET,CXCL1,CXCL2,INHBA,IL6,SEMA6B,SPP1,CTSL,IL1R1,HBA2,KLK1,F3,CXCL8,HLA-A	upregulated
KEGG	ECM-receptor interaction	KEGG:04512	0.0233245	1.63219	54	61	4	16909	SPP1,ITGB8,FN1,LAMB3	upregulated
GO:CC	extracellular space	GO:0005615	0.0239415	1.62085	2051	27	18	16909	SERPINB2,CCL7,SERPINB10,CXCL3,TFPI2,CCL2,CXCL1,CXCL2,INHBA,IL6,SEMA6B,SPP1,CTSL,HBA2,KLK1,F3,CXCL8,HLA-A	upregulated
KEGG	Pertussis	KEGG:05133	0.0265664	1.57567	61	30	3	16909	IL6,CXCL8,CXCL5	upregulated
KEGG	Human papillomavirus infection	KEGG:05165	0.0268758	1.57064	246	67	7	16909	SPP1,HLA-A,HEY1,ITGB8,FN1,LAMB3,PARD6G	upregulated
REAC	Integrin cell surface interactions	REAC:R-HSA-216083	0.0268781	1.5706	60	44	4	16909	SPP1,ITGAD,ITGB8,FN1	upregulated
WP	Extracellular vesicles in the crosstalk of cardiac cells	WP:WP4300	0.0315802	1.50058	15	15	2	16909	IL6,SPP1	upregulated
KEGG	Pathways in cancer	KEGG:05200	0.0341652	1.46642	387	88	10	16909	MET,IL6,CXCL8,CAMK2A,HEY1,FN1,PPARG,LAMB3,EDNRB,EDN1	upregulated
KEGG	Yersinia infection	KEGG:05135	0.034657	1.46021	124	44	4	16909	CCL2,IL6,CXCL8,FN1	upregulated
WP	Cells and Molecules involved in local acute inflammatory response	WP:WP4493	0.0349331	1.45676	13	25	2	16909	IL6,CXCL8	upregulated
KEGG	Chagas disease	KEGG:05142	0.0353847	1.45118	81	25	3	16909	CCL2,IL6,CXCL8	upregulated
KEGG	Toll-like receptor signaling pathway	KEGG:04620	0.0364214	1.43864	71	25	3	16909	IL6,SPP1,CXCL8	upregulated
WP	IL1 and megakaryocytes in obesity	WP:WP2865	0.0392641	1.406	20	18	2	16909	CCL2,IL1R1	upregulated
GO:BP	movement of cell or subcellular component	GO:0006928	0.0397668	1.40048	1471	46	20	16909	CCL7,CXCL3,CCL2,MET,CXCL1,CXCL2,IL6,SEMA6B,IL1R1,SDC2,SLC7A11,F3,CXCL8,CAMK2A,CXCL5,ITGB8,MYL4,EGR3,FN1,PPARG	upregulated
REAC	Signaling by GPCR	REAC:R-HSA-372790	0.0450707	1.34611	411	30	9	16909	CCL7,CXCL3,CCL2,CXCL1,CXCL2,SDC2,CXCL8,CAMK2A,CXCL5	upregulated
REAC	NGF-stimulated transcription	REAC:R-HSA-9031628	0.0462644	1.33475	34	41	3	16909	F3,VGF,EGR3	upregulated
WP	LTF danger signal response pathway	WP:WP4478	0.0486711	1.31273	14	25	2	16909	IL6,CXCL8	upregulated
GO:CC	immunoglobulin complex	GO:0019814	6.754e-19	18.1704	63	104	22	16909	IGHA2,IGKV1D-17,JCHAIN,IGKV1D-13,IGKV2-30,IGKV5-2,IGKV1-12,IGLV3-10,IGKV4-1,IGKV1-6,IGKV1-5,IGKV2-24,IGLC3,IGLC2,IGKV1D-39,IGLV3-21,IGKV3-11,IGKV3D-15,IGKV1-16,IGKV6D-21,IGLV4-60,IGKV3D-20	downregulated
REAC	Scavenging of heme from plasma	REAC:R-HSA-2168880	1.69693e-17	16.7703	42	125	16	16909	IGHA2,JCHAIN,IGKV2-30,IGKV5-2,IGKV1-12,IGKV4-1,IGKV1-5,IGLC3,IGLC2,IGKV1D-39,IGLV3-21,IGKV3-11,IGKV1-16,IGKV3D-20,HP,IGLV6-57	downregulated
REAC	Binding and Uptake of Ligands by Scavenger Receptors	REAC:R-HSA-2173782	5.92885e-15	14.227	59	125	16	16909	IGHA2,JCHAIN,IGKV2-30,IGKV5-2,IGKV1-12,IGKV4-1,IGKV1-5,IGLC3,IGLC2,IGKV1D-39,IGLV3-21,IGKV3-11,IGKV1-16,IGKV3D-20,HP,IGLV6-57	downregulated
REAC	CD22 mediated BCR regulation	REAC:R-HSA-5690714	1.66997e-13	12.7773	37	125	13	16909	IGKV2-30,IGKV5-2,IGKV1-12,IGKV4-1,IGKV1-5,IGLC3,IGLC2,IGKV1D-39,IGLV3-21,IGKV3-11,IGKV1-16,IGKV3D-20,IGLV6-57	downregulated
REAC	Classical antibody-mediated complement activation	REAC:R-HSA-173623	2.10917e-13	12.6759	35	125	13	16909	IGKV2-30,IGKV5-2,IGKV1-12,IGKV4-1,IGKV1-5,IGLC3,IGLC2,IGKV1D-39,IGLV3-21,IGKV3-11,IGKV1-16,IGKV3D-20,IGLV6-57	downregulated
REAC	FCGR activation	REAC:R-HSA-2029481	7.85307e-13	12.105	42	125	13	16909	IGKV2-30,IGKV5-2,IGKV1-12,IGKV4-1,IGKV1-5,IGLC3,IGLC2,IGKV1D-39,IGLV3-21,IGKV3-11,IGKV1-16,IGKV3D-20,IGLV6-57	downregulated
REAC	Creation of C4 and C2 activators	REAC:R-HSA-166786	9.64941e-13	12.0155	36	125	13	16909	IGKV2-30,IGKV5-2,IGKV1-12,IGKV4-1,IGKV1-5,IGLC3,IGLC2,IGKV1D-39,IGLV3-21,IGKV3-11,IGKV1-16,IGKV3D-20,IGLV6-57	downregulated
GO:BP	adaptive immune response	GO:0002250	1.02152e-12	11.9908	454	104	30	16909	IGHA2,IGKV1D-17,TRDV2,JCHAIN,SERPING1,IGKV1D-13,IGKV2-30,IGKV5-2,IGKV1-12,IGLV3-10,LILRB2,CLEC10A,IGKV4-1,IGKV1-6,IGKV1-5,HLA-DQB1,TRGV9,SMAD7,IGKV2-24,TNFRSF17,IGLC3,IGLC2,IGKV1D-39,IGLV3-21,IGKV3-11,IGKV3D-15,IGKV1-16,IGKV6D-21,IGLV4-60,IGKV3D-20	downregulated
REAC	Role of LAT2/NTAL/LAB on calcium mobilization	REAC:R-HSA-2730905	1.18162e-12	11.9275	44	125	13	16909	IGKV2-30,IGKV5-2,IGKV1-12,IGKV4-1,IGKV1-5,IGLC3,IGLC2,IGKV1D-39,IGLV3-21,IGKV3-11,IGKV1-16,IGKV3D-20,IGLV6-57	downregulated
REAC	Initial triggering of complement	REAC:R-HSA-166663	4.47128e-12	11.3496	38	125	13	16909	IGKV2-30,IGKV5-2,IGKV1-12,IGKV4-1,IGKV1-5,IGLC3,IGLC2,IGKV1D-39,IGLV3-21,IGKV3-11,IGKV1-16,IGKV3D-20,IGLV6-57	downregulated
REAC	Immunoregulatory interactions between a Lymphoid and a non-Lymphoid cell	REAC:R-HSA-198933	7.41124e-12	11.1301	126	104	16	16909	LILRA2,IGKV2-30,IGKV5-2,IGKV1-12,LILRB2,IGKV4-1,IGKV1-5,SIGLEC1,IGLC3,IGLC2,IGKV1D-39,IGLV3-21,IGKV3-11,SIGLEC11,IGKV1-16,IGKV3D-20	downregulated
REAC	Regulation of Complement cascade	REAC:R-HSA-977606	8.59867e-12	11.0656	54	125	14	16909	SERPING1,IGKV2-30,IGKV5-2,IGKV1-12,IGKV4-1,IGKV1-5,IGLC3,IGLC2,IGKV1D-39,IGLV3-21,IGKV3-11,IGKV1-16,IGKV3D-20,IGLV6-57	downregulated
REAC	Role of phospholipids in phagocytosis	REAC:R-HSA-2029485	1.06554e-11	10.9724	54	125	13	16909	IGKV2-30,IGKV5-2,IGKV1-12,IGKV4-1,IGKV1-5,IGLC3,IGLC2,IGKV1D-39,IGLV3-21,IGKV3-11,IGKV1-16,IGKV3D-20,IGLV6-57	downregulated
REAC	FCERI mediated Ca+2 mobilization	REAC:R-HSA-2871809	1.48301e-11	10.8289	58	125	13	16909	IGKV2-30,IGKV5-2,IGKV1-12,IGKV4-1,IGKV1-5,IGLC3,IGLC2,IGKV1D-39,IGLV3-21,IGKV3-11,IGKV1-16,IGKV3D-20,IGLV6-57	downregulated
REAC	FCERI mediated MAPK activation	REAC:R-HSA-2871796	1.48301e-11	10.8289	58	125	13	16909	IGKV2-30,IGKV5-2,IGKV1-12,IGKV4-1,IGKV1-5,IGLC3,IGLC2,IGKV1D-39,IGLV3-21,IGKV3-11,IGKV1-16,IGKV3D-20,IGLV6-57	downregulated
REAC	Antigen activates B Cell Receptor (BCR) leading to generation of second messengers	REAC:R-HSA-983695	1.74373e-11	10.7585	59	125	13	16909	IGKV2-30,IGKV5-2,IGKV1-12,IGKV4-1,IGKV1-5,IGLC3,IGLC2,IGKV1D-39,IGLV3-21,IGKV3-11,IGKV1-16,IGKV3D-20,IGLV6-57	downregulated
REAC	Complement cascade	REAC:R-HSA-166658	3.31319e-11	10.4798	56	125	14	16909	SERPING1,IGKV2-30,IGKV5-2,IGKV1-12,IGKV4-1,IGKV1-5,IGLC3,IGLC2,IGKV1D-39,IGLV3-21,IGKV3-11,IGKV1-16,IGKV3D-20,IGLV6-57	downregulated
GO:BP	receptor-mediated endocytosis	GO:0006898	6.74374e-11	10.1711	231	132	23	16909	IGHA2,VEGFA,JCHAIN,IGKV2-30,IGKV5-2,IGKV1-12,IGKV4-1,IGKV1-5,SIGLEC1,SCARB1,IGLC3,IGLC2,IGKV1D-39,IGLV3-21,ACKR3,IGKV3-11,IGKV1-16,NRG1,IGKV3D-20,HP,IGLV6-57,MRC1,SERPINE1	downregulated
REAC	FCGR3A-mediated IL10 synthesis	REAC:R-HSA-9664323	6.84078e-11	10.1649	62	125	13	16909	IGKV2-30,IGKV5-2,IGKV1-12,IGKV4-1,IGKV1-5,IGLC3,IGLC2,IGKV1D-39,IGLV3-21,IGKV3-11,IGKV1-16,IGKV3D-20,IGLV6-57	downregulated
GO:BP	opsonization	GO:0008228	1.41794e-10	9.84834	36	125	13	16909	IGKV2-30,IGKV5-2,IGKV1-12,IGKV4-1,IGKV1-5,IGLC3,IGLC2,IGKV1D-39,IGLV3-21,IGKV3-11,IGKV1-16,IGKV3D-20,IGLV6-57	downregulated
GO:MF	antigen binding	GO:0003823	3.68341e-10	9.43375	74	90	15	16909	IGHA2,LILRA2,JCHAIN,IGKV2-30,IGKV5-2,IGKV4-1,IGKV1-5,HLA-DQB1,TRGV9,IGLC3,IGLC2,IGKV1D-39,IGLV3-21,IGKV3-11,IGKV1-16	downregulated
REAC	Leishmania phagocytosis	REAC:R-HSA-9664417	8.94092e-10	9.04862	84	125	13	16909	IGKV2-30,IGKV5-2,IGKV1-12,IGKV4-1,IGKV1-5,IGLC3,IGLC2,IGKV1D-39,IGLV3-21,IGKV3-11,IGKV1-16,IGKV3D-20,IGLV6-57	downregulated
REAC	Parasite infection	REAC:R-HSA-9664407	8.94092e-10	9.04862	84	125	13	16909	IGKV2-30,IGKV5-2,IGKV1-12,IGKV4-1,IGKV1-5,IGLC3,IGLC2,IGKV1D-39,IGLV3-21,IGKV3-11,IGKV1-16,IGKV3D-20,IGLV6-57	downregulated
REAC	FCGR3A-mediated phagocytosis	REAC:R-HSA-9664422	8.94092e-10	9.04862	84	125	13	16909	IGKV2-30,IGKV5-2,IGKV1-12,IGKV4-1,IGKV1-5,IGLC3,IGLC2,IGKV1D-39,IGLV3-21,IGKV3-11,IGKV1-16,IGKV3D-20,IGLV6-57	downregulated
REAC	Regulation of actin dynamics for phagocytic cup formation	REAC:R-HSA-2029482	1.25783e-09	8.90038	87	125	13	16909	IGKV2-30,IGKV5-2,IGKV1-12,IGKV4-1,IGKV1-5,IGLC3,IGLC2,IGKV1D-39,IGLV3-21,IGKV3-11,IGKV1-16,IGKV3D-20,IGLV6-57	downregulated
GO:BP	phagocytosis, recognition	GO:0006910	2.65847e-09	8.57537	49	125	15	16909	IGHA2,IGKV2-30,IGKV5-2,IGKV1-12,IGKV4-1,IGKV1-5,SCARB1,IGLC3,IGLC2,IGKV1D-39,IGLV3-21,IGKV3-11,IGKV1-16,IGKV3D-20,IGLV6-57	downregulated
GO:BP	regulation of complement activation	GO:0030449	3.49586e-09	8.45645	59	125	14	16909	SERPING1,IGKV2-30,IGKV5-2,IGKV1-12,IGKV4-1,IGKV1-5,IGLC3,IGLC2,IGKV1D-39,IGLV3-21,IGKV3-11,IGKV1-16,IGKV3D-20,IGLV6-57	downregulated
REAC	Cell surface interactions at the vascular wall	REAC:R-HSA-202733	4.23088e-09	8.37357	123	125	15	16909	IGHA2,JCHAIN,IGKV2-30,IGKV5-2,IGKV1-12,IGKV4-1,IGKV1-5,IGLC3,IGLC2,IGKV1D-39,IGLV3-21,IGKV3-11,IGKV1-16,IGKV3D-20,IGLV6-57	downregulated
GO:BP	complement activation, classical pathway	GO:0006958	5.73532e-09	8.24144	54	125	15	16909	IGHA2,SERPING1,IGKV2-30,IGKV5-2,IGKV1-12,IGKV4-1,IGKV1-5,IGLC3,IGLC2,IGKV1D-39,IGLV3-21,IGKV3-11,IGKV1-16,IGKV3D-20,IGLV6-57	downregulated
GO:BP	immune response	GO:0006955	7.15645e-09	8.1453	1737	140	57	16909	IGHA2,LILRA2,IGKV1D-17,TRDV2,CXCL10,JCHAIN,SERPING1,IGKV1D-13,IL1A,APOBEC3B,OSM,IGKV2-30,IGKV5-2,IGKV1-12,IGLV3-10,LILRB2,CLEC10A,IFITM3,IGKV4-1,CCL20,IGKV1-6,IGKV1-5,HLA-DQB1,TRGV9,SMAD7,IGKV2-24,TNFRSF17,IGLC3,IGLC2,IGKV1D-39,CD24,IGLV3-21,ACKR3,COCH,IGKV3-11,IGKV3D-15,FOLR3,LTF,IGKV1-16,IFIT3,CLEC12A,IGKV6D-21,IGLV4-60,IGKV3D-20,GPR15,HP,BST1,FES,SMAD6,IGLV6-57,MRC1,PYGL,SERPINE1,IL18,IGLV2-18…	downregulated
REAC	FCERI mediated NF-kB activation	REAC:R-HSA-2871837	9.77119e-09	8.01005	104	125	13	16909	IGKV2-30,IGKV5-2,IGKV1-12,IGKV4-1,IGKV1-5,IGLC3,IGLC2,IGKV1D-39,IGLV3-21,IGKV3-11,IGKV1-16,IGKV3D-20,IGLV6-57	downregulated
GO:BP	peptide cross-linking	GO:0018149	1.25306e-08	7.90203	50	125	13	16909	IGKV2-30,IGKV5-2,IGKV1-12,IGKV4-1,IGKV1-5,IGLC3,IGLC2,IGKV1D-39,IGLV3-21,IGKV3-11,IGKV1-16,IGKV3D-20,IGLV6-57	downregulated
REAC	Fcgamma receptor (FCGR) dependent phagocytosis	REAC:R-HSA-2029480	1.41393e-08	7.84957	109	125	13	16909	IGKV2-30,IGKV5-2,IGKV1-12,IGKV4-1,IGKV1-5,IGLC3,IGLC2,IGKV1D-39,IGLV3-21,IGKV3-11,IGKV1-16,IGKV3D-20,IGLV6-57	downregulated
GO:BP	humoral immune response mediated by circulating immunoglobulin	GO:0002455	2.14761e-08	7.66805	65	125	15	16909	IGHA2,SERPING1,IGKV2-30,IGKV5-2,IGKV1-12,IGKV4-1,IGKV1-5,IGLC3,IGLC2,IGKV1D-39,IGLV3-21,IGKV3-11,IGKV1-16,IGKV3D-20,IGLV6-57	downregulated
GO:BP	immune system process	GO:0002376	4.34789e-08	7.36172	2388	140	66	16909	IGHA2,LILRA2,IGKV1D-17,TRDV2,SLC4A1,VEGFA,CXCL10,JCHAIN,SERPING1,TMEM176B,IGKV1D-13,IL1A,APOBEC3B,OSM,AHSP,IGKV2-30,IGKV5-2,IGKV1-12,IGLV3-10,LILRB2,CLEC10A,IFITM3,IGKV4-1,TMEM176A,CCL20,IGKV1-6,IGKV1-5,HLA-DQB1,TRGV9,SMAD7,IGKV2-24,TNFRSF17,IGLC3,IGLC2,KLF4,IGKV1D-39,CD24,IGLV3-21,ACKR3,COCH,IGKV3-11,IGKV3D-15,FOLR3,LTF,IGKV1-16,IFIT3,CLEC12A,IGKV6D-21,IGLV4-60,IGKV3D-20,CDKN1A,GPR15,HP,BST1,FES…	downregulated
GO:BP	regulation of humoral immune response	GO:0002920	5.60806e-08	7.25119	72	125	14	16909	SERPING1,IGKV2-30,IGKV5-2,IGKV1-12,IGKV4-1,IGKV1-5,IGLC3,IGLC2,IGKV1D-39,IGLV3-21,IGKV3-11,IGKV1-16,IGKV3D-20,IGLV6-57	downregulated
GO:CC	blood microparticle	GO:0072562	6.85358e-08	7.16408	72	77	12	16909	IGHA2,SLC4A1,JCHAIN,HBD,SERPING1,IGKV2-30,IGKV4-1,IGKV1-5,IGLC3,IGLC2,IGLV3-21,IGKV3-11	downregulated
REAC	Signaling by the B Cell Receptor (BCR)	REAC:R-HSA-983705	9.62726e-08	7.0165	130	125	13	16909	IGKV2-30,IGKV5-2,IGKV1-12,IGKV4-1,IGKV1-5,IGLC3,IGLC2,IGKV1D-39,IGLV3-21,IGKV3-11,IGKV1-16,IGKV3D-20,IGLV6-57	downregulated
GO:BP	complement activation	GO:0006956	1.97513e-07	6.7044	70	125	15	16909	IGHA2,SERPING1,IGKV2-30,IGKV5-2,IGKV1-12,IGKV4-1,IGKV1-5,IGLC3,IGLC2,IGKV1D-39,IGLV3-21,IGKV3-11,IGKV1-16,IGKV3D-20,IGLV6-57	downregulated
GO:BP	immunoglobulin mediated immune response	GO:0016064	2.94316e-07	6.53119	123	104	15	16909	IGHA2,SERPING1,IGKV2-30,IGKV5-2,IGKV1-12,IGKV4-1,IGKV1-5,HLA-DQB1,IGLC3,IGLC2,IGKV1D-39,IGLV3-21,IGKV3-11,IGKV1-16,IGKV3D-20	downregulated
GO:BP	B cell mediated immunity	GO:0019724	3.57307e-07	6.44696	125	104	15	16909	IGHA2,SERPING1,IGKV2-30,IGKV5-2,IGKV1-12,IGKV4-1,IGKV1-5,HLA-DQB1,IGLC3,IGLC2,IGKV1D-39,IGLV3-21,IGKV3-11,IGKV1-16,IGKV3D-20	downregulated
REAC	Fc epsilon receptor (FCERI) signaling	REAC:R-HSA-2454202	3.78163e-07	6.42232	147	125	13	16909	IGKV2-30,IGKV5-2,IGKV1-12,IGKV4-1,IGKV1-5,IGLC3,IGLC2,IGKV1D-39,IGLV3-21,IGKV3-11,IGKV1-16,IGKV3D-20,IGLV6-57	downregulated
REAC	Leishmania parasite growth and survival	REAC:R-HSA-9664433	3.99068e-07	6.39895	121	125	14	16909	IGKV2-30,IGKV5-2,IGKV1-12,IGKV4-1,IGKV1-5,IGLC3,IGLC2,IGKV1D-39,IGLV3-21,IGKV3-11,IGKV1-16,IGKV3D-20,GPR15,IGLV6-57	downregulated
REAC	Anti-inflammatory response favouring Leishmania parasite infection	REAC:R-HSA-9662851	3.99068e-07	6.39895	121	125	14	16909	IGKV2-30,IGKV5-2,IGKV1-12,IGKV4-1,IGKV1-5,IGLC3,IGLC2,IGKV1D-39,IGLV3-21,IGKV3-11,IGKV1-16,IGKV3D-20,GPR15,IGLV6-57	downregulated
GO:BP	response to external stimulus	GO:0009605	5.53308e-07	6.25703	1983	132	58	16909	IGHA2,LILRA2,TRDV2,VEGFA,CXCL10,JCHAIN,SERPING1,IL1A,APOBEC3B,OSM,IGKV2-30,IGKV5-2,IGKV1-12,CSMD1,LILRB2,CLEC10A,IFITM3,IGKV4-1,PTGS2,CCL20,IGKV1-5,HLA-DQB1,TRGV9,SCARB1,IGLC3,ATF3,IGLC2,NR4A1,KCNJ2,FOSB,KLF4,IGKV1D-39,CD24,IGLV3-21,HBEGF,ACKR3,COCH,IGKV3-11,LTF,NTN4,ADGRA2,IGKV1-16,NRG1,IFIT3,PROK2,IGKV3D-20,CDKN1A,NTSR1,SIK1B,GPR15,HP,BST1,FES,SMAD6,IGLV6-57,MRC1,PYGL,SERPINE1	downregulated
GO:BP	Fc-gamma receptor signaling pathway involved in phagocytosis	GO:0038096	1.06705e-06	5.97182	105	125	13	16909	IGKV2-30,IGKV5-2,IGKV1-12,IGKV4-1,IGKV1-5,IGLC3,IGLC2,IGKV1D-39,IGLV3-21,IGKV3-11,IGKV1-16,IGKV3D-20,IGLV6-57	downregulated
GO:BP	immune response-regulating cell surface receptor signaling pathway involved in phagocytosis	GO:0002433	1.06705e-06	5.97182	105	125	13	16909	IGKV2-30,IGKV5-2,IGKV1-12,IGKV4-1,IGKV1-5,IGLC3,IGLC2,IGKV1D-39,IGLV3-21,IGKV3-11,IGKV1-16,IGKV3D-20,IGLV6-57	downregulated
REAC	Leishmania infection	REAC:R-HSA-9658195	1.19841e-06	5.92139	196	136	16	16909	IL1A,IGKV2-30,IGKV5-2,IGKV1-12,IGKV4-1,IGKV1-5,IGLC3,IGLC2,IGKV1D-39,IGLV3-21,IGKV3-11,IGKV1-16,IGKV3D-20,GPR15,IGLV6-57,IL18	downregulated
GO:BP	Fc-gamma receptor signaling pathway	GO:0038094	1.28748e-06	5.89026	107	125	13	16909	IGKV2-30,IGKV5-2,IGKV1-12,IGKV4-1,IGKV1-5,IGLC3,IGLC2,IGKV1D-39,IGLV3-21,IGKV3-11,IGKV1-16,IGKV3D-20,IGLV6-57	downregulated
GO:BP	Fc receptor mediated stimulatory signaling pathway	GO:0002431	1.85751e-06	5.73107	111	125	13	16909	IGKV2-30,IGKV5-2,IGKV1-12,IGKV4-1,IGKV1-5,IGLC3,IGLC2,IGKV1D-39,IGLV3-21,IGKV3-11,IGKV1-16,IGKV3D-20,IGLV6-57	downregulated
GO:BP	humoral immune response	GO:0006959	2.6971e-06	5.5691	160	125	19	16909	IGHA2,CXCL10,JCHAIN,SERPING1,IGKV2-30,IGKV5-2,IGKV1-12,IGKV4-1,IGKV1-5,IGLC3,IGLC2,IGKV1D-39,IGLV3-21,IGKV3-11,LTF,IGKV1-16,IGKV3D-20,BST1,IGLV6-57	downregulated
GO:BP	cell recognition	GO:0008037	5.35477e-06	5.27126	125	104	15	16909	IGHA2,IGKV2-30,IGKV5-2,IGKV1-12,IGKV4-1,IGKV1-5,SCARB1,IGLC3,IGLC2,IGKV1D-39,IGLV3-21,IGKV3-11,FOLR3,IGKV1-16,IGKV3D-20	downregulated
GO:BP	lymphocyte mediated immunity	GO:0002449	6.19382e-06	5.20804	231	139	19	16909	IGHA2,SERPING1,IGKV2-30,IGKV5-2,IGKV1-12,IGKV4-1,IGKV1-5,HLA-DQB1,SMAD7,IGLC3,IGLC2,IGKV1D-39,IGLV3-21,IGKV3-11,IGKV1-16,IGKV3D-20,IGLV6-57,IL18,JAG1	downregulated
GO:BP	adaptive immune response based on somatic recombination of immune receptors built from immunoglobulin superfamily domains	GO:0002460	8.2031e-06	5.08602	242	139	19	16909	IGHA2,SERPING1,IGKV2-30,IGKV5-2,IGKV1-12,IGKV4-1,IGKV1-5,HLA-DQB1,SMAD7,IGLC3,IGLC2,IGKV1D-39,IGLV3-21,IGKV3-11,IGKV1-16,IGKV3D-20,IGLV6-57,IL18,JAG1	downregulated
GO:BP	Fc-epsilon receptor signaling pathway	GO:0038095	1.5633e-05	4.80596	132	125	13	16909	IGKV2-30,IGKV5-2,IGKV1-12,IGKV4-1,IGKV1-5,IGLC3,IGLC2,IGKV1D-39,IGLV3-21,IGKV3-11,IGKV1-16,IGKV3D-20,IGLV6-57	downregulated
GO:BP	negative regulation of inflammatory response to antigenic stimulus	GO:0002862	1.9035e-05	4.72045	111	125	14	16909	IGKV2-30,IGKV5-2,IGKV1-12,IGKV4-1,IGKV1-5,IGLC3,IGLC2,IGKV1D-39,IGLV3-21,IGKV3-11,IGKV1-16,IGKV3D-20,GPR15,IGLV6-57	downregulated
GO:BP	leukocyte migration	GO:0050900	2.24094e-05	4.64957	355	132	21	16909	IGHA2,VEGFA,CXCL10,JCHAIN,IGKV2-30,IGKV5-2,IGKV1-12,IGKV4-1,CCL20,IGKV1-5,IGLC3,IGLC2,IGKV1D-39,IGLV3-21,IGKV3-11,IGKV1-16,IGKV3D-20,GPR15,BST1,IGLV6-57,SERPINE1	downregulated
GO:BP	positive regulation of immune system process	GO:0002684	2.69019e-05	4.57022	770	138	31	16909	IGHA2,LILRA2,VEGFA,CXCL10,SERPING1,IL1A,IGKV2-30,IGKV5-2,IGKV1-12,LILRB2,CLEC10A,IGKV4-1,CCL20,IGKV1-5,HLA-DQB1,IGLC3,IGLC2,IGKV1D-39,CD24,IGLV3-21,COCH,IGKV3-11,IGKV1-16,IGKV3D-20,CDKN1A,BST1,FES,IGLV6-57,SERPINE1,IL18,MZB1	downregulated
GO:BP	endocytosis	GO:0006897	4.33886e-05	4.36262	465	132	24	16909	IGHA2,VEGFA,JCHAIN,IGKV2-30,IGKV5-2,IGKV1-12,CLEC10A,IGKV4-1,IGKV1-5,SIGLEC1,SCARB1,IGLC3,IGLC2,IGKV1D-39,IGLV3-21,ACKR3,IGKV3-11,IGKV1-16,NRG1,IGKV3D-20,HP,IGLV6-57,MRC1,SERPINE1	downregulated
GO:BP	regulation of inflammatory response to antigenic stimulus	GO:0002861	4.51327e-05	4.34551	120	125	14	16909	IGKV2-30,IGKV5-2,IGKV1-12,IGKV4-1,IGKV1-5,IGLC3,IGLC2,IGKV1D-39,IGLV3-21,IGKV3-11,IGKV1-16,IGKV3D-20,GPR15,IGLV6-57	downregulated
REAC	Immune System	REAC:R-HSA-168256	4.71377e-05	4.32663	1559	130	38	16909	LILRA2,VEGFA,CXCL10,SERPING1,CA1,IL1A,OSM,IGKV2-30,IGKV5-2,IGKV1-12,LILRB2,CLEC10A,IFITM3,IGKV4-1,PTGS2,CCL20,IGKV1-5,SIGLEC1,TNFRSF17,IGLC3,IGLC2,IGKV1D-39,IGLV3-21,IGKV3-11,FOLR3,LTF,SIGLEC11,IGKV1-16,IFIT3,CLEC12A,IGKV3D-20,CDKN1A,HP,CISH,BST1,IGLV6-57,MRC1,PYGL	downregulated
WP	Hypertrophy Model	WP:WP516	5.56827e-05	4.25428	15	136	5	16909	VEGFA,IL1A,ATF3,HBEGF,IL18	downregulated
GO:BP	defense response	GO:0006952	5.94762e-05	4.22566	1204	136	42	16909	IGHA2,LILRA2,TRDV2,CXCL10,JCHAIN,SERPING1,IL1A,APOBEC3B,OSM,IGKV2-30,IGKV5-2,IGKV1-12,LILRB2,CLEC10A,IFITM3,IGKV4-1,PTGS2,CCL20,IGKV1-5,SIGLEC1,HLA-DQB1,TRGV9,IGLC3,IGLC2,KLF4,IGKV1D-39,IGLV3-21,COCH,IGKV3-11,LTF,IGKV1-16,IFIT3,PROK2,IGKV3D-20,GPR15,HP,BST1,FES,IGLV6-57,MRC1,SERPINE1,IL18	downregulated
REAC	Hemostasis	REAC:R-HSA-109582	0.000126454	3.89807	470	77	15	16909	IGHA2,VEGFA,JCHAIN,HBD,SERPING1,IGKV2-30,IGKV5-2,IGKV1-12,IGKV4-1,IGKV1-5,IGLC3,IGLC2,IGKV1D-39,IGLV3-21,IGKV3-11	downregulated
GO:BP	leukocyte mediated immunity	GO:0002443	0.000152325	3.81723	676	139	27	16909	IGHA2,SERPING1,IGKV2-30,IGKV5-2,IGKV1-12,LILRB2,IGKV4-1,IGKV1-5,HLA-DQB1,SMAD7,IGLC3,IGLC2,IGKV1D-39,IGLV3-21,IGKV3-11,FOLR3,LTF,IGKV1-16,CLEC12A,IGKV3D-20,HP,BST1,FES,IGLV6-57,PYGL,IL18,JAG1	downregulated
GO:BP	cell migration	GO:0016477	0.000248209	3.60518	1051	118	34	16909	IGHA2,VEGFA,CXCL10,JCHAIN,SNAI1,IGKV2-30,IGKV5-2,IGKV1-12,IGKV4-1,PTGS2,CCL20,IGKV1-5,SCARB1,SMAD7,IGLC3,IGLC2,NR4A1,KLF4,IGKV1D-39,CD24,IGLV3-21,HBEGF,ACKR3,IGKV3-11,PODN,NTN4,ADGRA2,IGKV1-16,NRG1,IGKV3D-20,ID1,GPR15,ACVRL1,BST1	downregulated
GO:BP	inflammatory response to antigenic stimulus	GO:0002437	0.000248775	3.60419	140	125	14	16909	IGKV2-30,IGKV5-2,IGKV1-12,IGKV4-1,IGKV1-5,IGLC3,IGLC2,IGKV1D-39,IGLV3-21,IGKV3-11,IGKV1-16,IGKV3D-20,GPR15,IGLV6-57	downregulated
GO:BP	immune response-regulating cell surface receptor signaling pathway	GO:0002768	0.000400096	3.39784	371	77	15	16909	IGHA2,LILRA2,IGKV2-30,IGKV5-2,IGKV1-12,LILRB2,CLEC10A,IGKV4-1,IGKV1-5,IGLC3,IGLC2,IGKV1D-39,CD24,IGLV3-21,IGKV3-11	downregulated
GO:BP	immune response-regulating signaling pathway	GO:0002764	0.000432835	3.36368	374	77	15	16909	IGHA2,LILRA2,IGKV2-30,IGKV5-2,IGKV1-12,LILRB2,CLEC10A,IGKV4-1,IGKV1-5,IGLC3,IGLC2,IGKV1D-39,CD24,IGLV3-21,IGKV3-11	downregulated
GO:BP	regulation of immune effector process	GO:0002697	0.000491557	3.30843	299	138	18	16909	SERPING1,IGKV2-30,IGKV5-2,IGKV1-12,IGKV4-1,IGKV1-5,SMAD7,IGLC3,IGLC2,IGKV1D-39,IGLV3-21,IGKV3-11,IGKV1-16,IGKV3D-20,FES,IGLV6-57,IL18,MZB1	downregulated
GO:BP	immune effector process	GO:0002252	0.000538213	3.26905	843	140	30	16909	IGHA2,LILRA2,SERPING1,IGKV2-30,IGKV5-2,IGKV1-12,LILRB2,IGKV4-1,IGKV1-5,HLA-DQB1,SMAD7,IGLC3,IGLC2,IGKV1D-39,IGLV3-21,IGKV3-11,FOLR3,LTF,IGKV1-16,CLEC12A,IGKV3D-20,HP,BST1,FES,IGLV6-57,PYGL,IL18,MZB1,JAG1,DYSF	downregulated
GO:BP	negative regulation of immune system process	GO:0002683	0.000731413	3.13584	397	110	19	16909	SERPING1,TMEM176B,IGKV2-30,IGKV5-2,IGKV1-12,LILRB2,IGKV4-1,TMEM176A,IGKV1-5,SMAD7,IGLC3,IGLC2,IGKV1D-39,IGLV3-21,IGKV3-11,LTF,IGKV1-16,IGKV3D-20,GPR15	downregulated
GO:BP	negative regulation of immune response	GO:0050777	0.000798873	3.09752	231	125	16	16909	SERPING1,IGKV2-30,IGKV5-2,IGKV1-12,IGKV4-1,IGKV1-5,SMAD7,IGLC3,IGLC2,IGKV1D-39,IGLV3-21,IGKV3-11,IGKV1-16,IGKV3D-20,GPR15,IGLV6-57	downregulated
GO:BP	Fc receptor signaling pathway	GO:0038093	0.00116496	2.93369	194	125	13	16909	IGKV2-30,IGKV5-2,IGKV1-12,IGKV4-1,IGKV1-5,IGLC3,IGLC2,IGKV1D-39,IGLV3-21,IGKV3-11,IGKV1-16,IGKV3D-20,IGLV6-57	downregulated
REAC	Interleukin-10 signaling	REAC:R-HSA-6783783	0.0012599	2.89966	35	38	4	16909	CXCL10,IL1A,PTGS2,CCL20	downregulated
GO:BP	regulation of inflammatory response	GO:0050727	0.00129133	2.88896	323	136	20	16909	OSM,IGKV2-30,IGKV5-2,IGKV1-12,IGKV4-1,PTGS2,IGKV1-5,IGLC3,IGLC2,KLF4,IGKV1D-39,IGLV3-21,IGKV3-11,IGKV1-16,IGKV3D-20,GPR15,BST1,IGLV6-57,SERPINE1,IL18	downregulated
GO:BP	localization of cell	GO:0051674	0.00136928	2.86351	1150	125	36	16909	IGHA2,VEGFA,CXCL10,JCHAIN,SNAI1,IGKV2-30,IGKV5-2,IGKV1-12,IGKV4-1,PTGS2,CCL20,IGKV1-5,SCARB1,SMAD7,IGLC3,IGLC2,NR4A1,KLF4,IGKV1D-39,CD24,IGLV3-21,HBEGF,ACKR3,IGKV3-11,PODN,NTN4,ADGRA2,IGKV1-16,NRG1,IGKV3D-20,ID1,GPR15,ACVRL1,BST1,FES,IGLV6-57	downregulated
GO:BP	cell motility	GO:0048870	0.00136928	2.86351	1150	125	36	16909	IGHA2,VEGFA,CXCL10,JCHAIN,SNAI1,IGKV2-30,IGKV5-2,IGKV1-12,IGKV4-1,PTGS2,CCL20,IGKV1-5,SCARB1,SMAD7,IGLC3,IGLC2,NR4A1,KLF4,IGKV1D-39,CD24,IGLV3-21,HBEGF,ACKR3,IGKV3-11,PODN,NTN4,ADGRA2,IGKV1-16,NRG1,IGKV3D-20,ID1,GPR15,ACVRL1,BST1,FES,IGLV6-57	downregulated
GO:BP	regulation of immune system process	GO:0002682	0.00180568	2.74336	1213	139	37	16909	IGHA2,LILRA2,VEGFA,CXCL10,SERPING1,TMEM176B,IL1A,IGKV2-30,IGKV5-2,IGKV1-12,LILRB2,CLEC10A,IGKV4-1,TMEM176A,CCL20,IGKV1-5,HLA-DQB1,SMAD7,IGLC3,IGLC2,IGKV1D-39,CD24,IGLV3-21,COCH,IGKV3-11,LTF,IGKV1-16,IGKV3D-20,CDKN1A,GPR15,BST1,FES,IGLV6-57,SERPINE1,IL18,MZB1,JAG1	downregulated
GO:BP	inflammatory response	GO:0006954	0.00214531	2.66851	576	136	26	16909	CXCL10,IL1A,OSM,IGKV2-30,IGKV5-2,IGKV1-12,IGKV4-1,PTGS2,CCL20,IGKV1-5,SIGLEC1,IGLC3,IGLC2,KLF4,IGKV1D-39,IGLV3-21,IGKV3-11,IGKV1-16,PROK2,IGKV3D-20,GPR15,HP,BST1,IGLV6-57,SERPINE1,IL18	downregulated
GO:BP	negative regulation of inflammatory response	GO:0050728	0.00327733	2.48448	189	125	15	16909	IGKV2-30,IGKV5-2,IGKV1-12,IGKV4-1,IGKV1-5,IGLC3,IGLC2,KLF4,IGKV1D-39,IGLV3-21,IGKV3-11,IGKV1-16,IGKV3D-20,GPR15,IGLV6-57	downregulated
GO:BP	phagocytosis	GO:0006909	0.00542463	2.26563	262	104	14	16909	IGHA2,IGKV2-30,IGKV5-2,IGKV1-12,IGKV4-1,IGKV1-5,SCARB1,IGLC3,IGLC2,IGKV1D-39,IGLV3-21,IGKV3-11,IGKV1-16,IGKV3D-20	downregulated
GO:CC	extracellular space	GO:0005615	0.00576969	2.23885	2051	40	24	16909	IGHA2,UTS2,IGKV1D-17,TRDV2,SLC4A1,VEGFA,CXCL10,SELENBP1,JCHAIN,HBD,SERPING1,CA1,IGKV1D-13,IL1A,OSM,IGKV2-30,IGKV5-2,IGKV1-12,IGLV3-10,LILRB2,IGKV4-1,CCL20,IGKV1-6,IGKV1-5	downregulated
KEGG	Osteoclast differentiation	KEGG:04380	0.00580374	2.23629	107	31	4	16909	LILRA2,LILRB1,IL1A,LILRB2	downregulated
GO:BP	locomotion	GO:0040011	0.00587305	2.23114	1272	125	37	16909	IGHA2,VEGFA,CXCL10,JCHAIN,SNAI1,IGKV2-30,IGKV5-2,IGKV1-12,IGKV4-1,PTGS2,CCL20,IGKV1-5,SCARB1,SMAD7,IGLC3,IGLC2,NR4A1,KLF4,IGKV1D-39,CD24,IGLV3-21,HBEGF,ACKR3,IGKV3-11,PODN,NTN4,ADGRA2,IGKV1-16,NRG1,PROK2,IGKV3D-20,ID1,GPR15,ACVRL1,BST1,FES,IGLV6-57	downregulated
KEGG	Rheumatoid arthritis	KEGG:05323	0.00599904	2.22192	61	44	4	16909	VEGFA,IL1A,CCL20,HLA-DQB1	downregulated
WP	Photodynamic therapy-induced NF-kB survival signaling	WP:WP3617	0.00643189	2.19166	27	35	3	16909	VEGFA,IL1A,PTGS2	downregulated
GO:BP	negative regulation of defense response	GO:0031348	0.00781239	2.10722	253	125	16	16909	SERPING1,IGKV2-30,IGKV5-2,IGKV1-12,IGKV4-1,IGKV1-5,IGLC3,IGLC2,KLF4,IGKV1D-39,IGLV3-21,IGKV3-11,IGKV1-16,IGKV3D-20,GPR15,IGLV6-57	downregulated
GO:BP	regulation of defense response	GO:0031347	0.00788225	2.10335	587	136	24	16909	LILRA2,SERPING1,OSM,IGKV2-30,IGKV5-2,IGKV1-12,CLEC10A,IGKV4-1,PTGS2,IGKV1-5,IGLC3,IGLC2,KLF4,IGKV1D-39,IGLV3-21,COCH,IGKV3-11,IGKV1-16,IGKV3D-20,GPR15,BST1,IGLV6-57,SERPINE1,IL18	downregulated
REAC	Adaptive Immune System	REAC:R-HSA-1280218	0.00797153	2.09846	655	90	15	16909	LILRA2,IGKV2-30,IGKV5-2,IGKV1-12,LILRB2,IGKV4-1,IGKV1-5,SIGLEC1,IGLC3,IGLC2,IGKV1D-39,IGLV3-21,IGKV3-11,SIGLEC11,IGKV1-16	downregulated
REAC	Vesicle-mediated transport	REAC:R-HSA-5653656	0.00825703	2.08318	584	77	13	16909	IGHA2,JCHAIN,IGKV2-30,IGKV5-2,IGKV1-12,IGKV4-1,IGKV1-5,IGLC3,IGLC2,IGKV1D-39,IGLV3-21,HBEGF,IGKV3-11	downregulated
GO:BP	immune response-activating cell surface receptor signaling pathway	GO:0002429	0.0100994	1.9957	342	90	14	16909	IGHA2,LILRA2,IGKV2-30,IGKV5-2,IGKV1-12,CLEC10A,IGKV4-1,IGKV1-5,IGLC3,IGLC2,IGKV1D-39,IGLV3-21,IGKV3-11,IGKV1-16	downregulated
GO:BP	immune response-activating signal transduction	GO:0002757	0.0100994	1.9957	342	90	14	16909	IGHA2,LILRA2,IGKV2-30,IGKV5-2,IGKV1-12,CLEC10A,IGKV4-1,IGKV1-5,IGLC3,IGLC2,IGKV1D-39,IGLV3-21,IGKV3-11,IGKV1-16	downregulated
WP	Spinal Cord Injury	WP:WP2431	0.0105612	1.97628	77	64	5	16909	CXCL10,IL1A,LILRB2,PTGS2,NR4A1	downregulated
GO:BP	negative regulation of response to external stimulus	GO:0032102	0.0106686	1.97189	351	132	19	16909	LILRA2,SERPING1,IGKV2-30,IGKV5-2,IGKV1-12,IGKV4-1,IGKV1-5,IGLC3,IGLC2,KLF4,IGKV1D-39,IGLV3-21,IGKV3-11,LTF,IGKV1-16,IGKV3D-20,GPR15,IGLV6-57,SERPINE1	downregulated
GO:BP	activation of immune response	GO:0002253	0.011382	1.94378	394	77	14	16909	IGHA2,LILRA2,SERPING1,IGKV2-30,IGKV5-2,IGKV1-12,CLEC10A,IGKV4-1,IGKV1-5,IGLC3,IGLC2,IGKV1D-39,IGLV3-21,IGKV3-11	downregulated
REAC	Innate Immune System	REAC:R-HSA-168249	0.0115823	1.9362	826	130	22	16909	SERPING1,IGKV2-30,IGKV5-2,IGKV1-12,LILRB2,CLEC10A,IGKV4-1,IGKV1-5,IGLC3,IGLC2,IGKV1D-39,IGLV3-21,IGKV3-11,FOLR3,LTF,IGKV1-16,CLEC12A,IGKV3D-20,HP,BST1,IGLV6-57,PYGL	downregulated
GO:BP	positive regulation of immune response	GO:0050778	0.0117751	1.92904	534	77	16	16909	IGHA2,LILRA2,SERPING1,IGKV2-30,IGKV5-2,IGKV1-12,CLEC10A,IGKV4-1,IGKV1-5,HLA-DQB1,IGLC3,IGLC2,IGKV1D-39,IGLV3-21,COCH,IGKV3-11	downregulated
GO:MF	hemoglobin binding	GO:0030492	0.0119209	1.92369	5	25	3	16909	SLC4A1,HBD,AHSP	downregulated
GO:BP	cell surface receptor signaling pathway	GO:0007166	0.0156727	1.80486	2150	139	52	16909	IGHA2,LILRA2,VEGFA,CXCL10,SNAI1,CA1,IL1A,OSM,IGKV2-30,IGKV5-2,IGKV1-12,LILRB2,CLEC10A,IFITM3,IGKV4-1,PTGS2,CCL20,IGKV1-5,AGPAT1,SCARB1,SMAD7,TNFRSF17,IGLC3,ATF3,IGLC2,KLF4,IGKV1D-39,CD24,IGLV3-21,HBEGF,ACKR3,IGKV3-11,LTF,ADGRA2,IGKV1-16,NRG1,IFIT3,IGKV3D-20,CDKN1A,NTSR1,ID1,KIF7,ACVRL1,CISH,BST1,FES,SMAD6,IGLV6-57,SERPINE1,IL18,MZB1,JAG1	downregulated
REAC	Erythrocytes take up oxygen and release carbon dioxide	REAC:R-HSA-1247673	0.015984	1.79632	6	18	2	16909	SLC4A1,CA1	downregulated
GO:BP	movement of cell or subcellular component	GO:0006928	0.0160928	1.79337	1471	134	41	16909	IGHA2,VEGFA,CXCL10,JCHAIN,SNAI1,IGKV2-30,IGKV5-2,IGKV1-12,IGKV4-1,PTGS2,CCL20,IGKV1-5,SCARB1,SMAD7,IGLC3,IGLC2,NR4A1,KCNJ2,KLF4,IGKV1D-39,CD24,IGLV3-21,HBEGF,ACKR3,IGKV3-11,PODN,NTN4,ADGRA2,IGKV1-16,NRG1,IGKV3D-20,ID1,GPR15,KIF7,ACVRL1,BST1,FES,IGLV6-57,DES,SERPINE1,MYO7B	downregulated
GO:BP	regulation of response to external stimulus	GO:0032101	0.0186846	1.72852	810	90	22	16909	LILRA2,VEGFA,CXCL10,SERPING1,OSM,IGKV2-30,IGKV5-2,IGKV1-12,CLEC10A,IGKV4-1,PTGS2,IGKV1-5,IGLC3,IGLC2,KLF4,IGKV1D-39,IGLV3-21,COCH,IGKV3-11,LTF,ADGRA2,IGKV1-16	downregulated
GO:BP	response to bacterium	GO:0009617	0.024788	1.60576	420	136	21	16909	IGHA2,LILRA2,CXCL10,JCHAIN,IL1A,LILRB2,PTGS2,CCL20,SCARB1,IGLC3,IGLC2,NR4A1,CD24,COCH,LTF,HP,SMAD6,MRC1,PYGL,SERPINE1,IL18	downregulated
REAC	Signaling by Interleukins	REAC:R-HSA-449147	0.0263139	1.57981	348	38	7	16909	VEGFA,CXCL10,CA1,IL1A,OSM,PTGS2,CCL20	downregulated
KEGG	B cell receptor signaling pathway	KEGG:04662	0.0303714	1.51753	67	31	3	16909	LILRA2,LILRB1,LILRB2	downregulated
REAC	Interleukin-4 and Interleukin-13 signaling	REAC:R-HSA-6785807	0.0316635	1.49944	79	35	4	16909	VEGFA,IL1A,OSM,PTGS2	downregulated
REAC	Erythrocytes take up carbon dioxide and release oxygen	REAC:R-HSA-1237044	0.0345446	1.46162	10	18	2	16909	SLC4A1,CA1	downregulated
REAC	O2/CO2 exchange in erythrocytes	REAC:R-HSA-1480926	0.0345446	1.46162	10	18	2	16909	SLC4A1,CA1	downregulated
KEGG	IL-17 signaling pathway	KEGG:04657	0.0345744	1.46125	69	66	4	16909	CXCL10,PTGS2,CCL20,FOSB	downregulated
GO:BP	regulation of immune response	GO:0050776	0.0367674	1.43454	810	77	19	16909	IGHA2,LILRA2,SERPING1,IGKV2-30,IGKV5-2,IGKV1-12,LILRB2,CLEC10A,IGKV4-1,IGKV1-5,HLA-DQB1,SMAD7,IGLC3,IGLC2,IGKV1D-39,CD24,IGLV3-21,COCH,IGKV3-11	downregulated
WP	Gastrin Signaling Pathway	WP:WP4659	0.0451759	1.34509	99	139	6	16909	VEGFA,PTGS2,KLF4,CDKN1A,SERPINE1,JAG1	downregulated

## Sheet: S6 rSJS_TEN vs Tol Pathway
PBMC enriched pathway analysis of resolved SJS vs tolerant cases
source	term_name	term_id	adjusted_p_value	negative_log10_of_adjusted_p_value	term_size	query_size	intersection_size	effective_domain_size	intersections	transcript analysis
REAC	Interleukin-10 signaling	REAC:R-HSA-6783783	8.96026e-19	18.0477	35	167	16	16909	IL6,CCL20,IL1A,IL1B,IL1RN,CSF3,CXCL2,PTGS2,CXCL8,CCL2,CXCL10,ICAM1,IL1R1,IL1R2,CXCL1,LIF	upregulated
KEGG	IL-17 signaling pathway	KEGG:04657	2.53389e-13	12.5962	69	51	11	16909	IL6,CCL20,IL1B,CSF3,CXCL3,CXCL2,PTGS2,CXCL8,CCL7,CCL2,CXCL10	upregulated
GO:BP	immune response	GO:0006955	1.01346e-10	9.99419	1737	226	82	16909	IL6,CCL20,IL1A,IL1B,IL1RN,FCGR3B,CSF3,CXCL3,FOLR3,CXCL2,ACOD1,PTX3,IGLV10-54,RETN,TNFAIP6,THBS1,EREG,ZNF683,FFAR2,GPR84,LRG1,CXCL8,CCL7,CCL2,CXCL10,ADORA2A,GSDMA,ITGAD,FCRL3,ICAM1,IL1R1,TRDV2,GZMB,DSP,IGHV1-69D,CLEC4E,RNF19B,IGLV4-69,SERPINB9,SLAMF6,TRGV9,IL32,LAG3,IL1R2,ITGB8,CST7,IGLV1-47,KLRC1,PRF1,IGLV8-61,CD79B,POU2AF1,CADM1,CXCL1,SH2D1B,IL18RAP,IGLV2-11,LIF,TRDV1,MYLPF,IGLV2-8,CLEC5A,PYHIN1…	upregulated
WP	COVID-19 Adverse Outcome Pathway	WP:WP4891	4.3216e-10	9.36436	9	51	6	16909	IL6,IL1B,CSF3,CXCL8,CCL2,CXCL10	upregulated
WP	Cytokines and Inflammatory Response	WP:WP530	1.79894e-09	8.74498	16	14	5	16909	IL6,IL1A,IL1B,CSF3,CXCL2	upregulated
KEGG	Cytokine-cytokine receptor interaction	KEGG:04060	1.93144e-09	8.71412	160	14	8	16909	IL6,CCL20,IL1A,IL1B,IL1RN,CSF3,CXCL3,CXCL2	upregulated
GO:BP	defense response	GO:0006952	2.54e-09	8.59517	1204	222	67	16909	IL6,CCL20,IL1A,IL1B,IL1RN,CXCL3,CXCL2,F3,ACOD1,PTX3,TNFAIP6,THBS1,EREG,ZNF683,FFAR2,GPR84,PTGS2,CXCL8,CCL7,CCL2,CXCL10,ADORA2A,GSDMA,IRAK2,ASIC1,ICAM1,IL1R1,TRDV2,GZMB,F2R,IGHV1-69D,NT5E,CLEC4E,RNF19B,SERPINB9,SLAMF6,TRGV9,IL32,FCMR,LAG3,NFKBIA,IL1R2,CST7,IGLV1-47,KLRC1,PRF1,CADM1,CXCL1,SH2D1B,IL18RAP,IGLV2-11,ALOX5AP,TRDV1,IGLV2-8,CLEC5A,PYHIN1,KLRD1,IL17C,SLAMF7,CD3G,ADORA2B,S100B,LILRB3,ORM2,E…	upregulated
KEGG	Rheumatoid arthritis	KEGG:05323	4.62216e-09	8.33515	61	14	6	16909	IL6,CCL20,IL1A,IL1B,CXCL3,CXCL2	upregulated
WP	Spinal Cord Injury	WP:WP2431	1.45745e-08	7.83641	77	74	10	16909	IL6,IL1A,IL1B,CXCL2,PTGS2,CXCL8,CCL2,CXCL10,ICAM1,IL1R1	upregulated
WP	Photodynamic therapy-induced NF-kB survival signaling	WP:WP3617	1.65168e-08	7.78207	27	71	7	16909	IL6,IL1A,IL1B,CXCL2,PTGS2,CXCL8,ICAM1	upregulated
GO:MF	cytokine activity	GO:0005125	2.24079e-08	7.6496	101	55	13	16909	IL6,CCL20,IL1A,IL1B,IL1RN,CSF3,CXCL3,CXCL2,CXCL8,CCL7,CCL2,CXCL10,AREG	upregulated
KEGG	Viral protein interaction with cytokine and cytokine receptor	KEGG:04061	4.70332e-08	7.3276	57	51	8	16909	IL6,CCL20,CXCL3,CXCL2,CXCL8,CCL7,CCL2,CXCL10	upregulated
REAC	Signaling by Interleukins	REAC:R-HSA-449147	4.78556e-08	7.32007	348	74	16	16909	IL6,CCL20,IL1A,IL1B,IL1RN,CSF3,CXCL2,SERPINB2,SOD2,PTGS2,CXCL8,CCL2,CXCL10,IRAK2,ICAM1,IL1R1	upregulated
GO:MF	cytokine receptor binding	GO:0005126	5.49724e-08	7.25986	151	51	13	16909	IL6,CCL20,IL1A,IL1B,IL1RN,CSF3,CXCL3,CXCL2,LRG1,CXCL8,CCL7,CCL2,CXCL10	upregulated
WP	Signal transduction through IL1R	WP:WP4496	8.50566e-08	7.07029	28	7	4	16909	IL6,IL1A,IL1B,IL1RN	upregulated
WP	Lung fibrosis	WP:WP3624	8.52657e-08	7.06923	34	49	7	16909	IL6,IL1B,CSF3,CXCL2,PTX3,CXCL8,CCL2	upregulated
KEGG	TNF signaling pathway	KEGG:04668	8.91837e-08	7.04971	94	71	9	16909	IL6,CCL20,IL1B,CXCL3,CXCL2,PTGS2,CCL2,CXCL10,ICAM1	upregulated
KEGG	Malaria	KEGG:05144	1.20846e-07	6.91777	37	71	7	16909	IL6,IL1B,CSF3,THBS1,CXCL8,CCL2,ICAM1	upregulated
REAC	Chemokine receptors bind chemokines	REAC:R-HSA-380108	1.57075e-07	6.80389	35	51	7	16909	CCL20,CXCL3,CXCL2,CXCL8,CCL7,CCL2,CXCL10	upregulated
GO:BP	cellular response to cytokine stimulus	GO:0071345	1.97251e-07	6.70498	832	51	21	16909	IL6,CCL20,IL1A,IL1B,IL1RN,CSF3,CXCL3,CXCL2,SERPINB2,F3,ACOD1,SOD2,TCL1A,THBS1,EREG,MSC,PTGS2,CXCL8,CCL7,CCL2,CXCL10	upregulated
GO:BP	adaptive immune response	GO:0002250	2.26554e-07	6.64483	454	295	42	16909	IL6,IL1B,IGLV10-54,ZNF683,ICAM1,IL1R1,TRDV2,IGHV1-69D,RNF19B,IGLV4-69,SLAMF6,TRGV9,LAG3,IGLV1-47,KLRC1,PRF1,IGLV8-61,CD79B,SH2D1B,IGLV2-11,TRDV1,IGLV2-8,SCART1,KLRD1,TRAV1-1,IGKV2D-29,SLAMF7,EBI3,CD3G,LILRB3,NLRP3,CR2,IGLV4-60,SLA2,TRBV4-1,IGLV3-12,ITK,IL7R,IGKV3-20,PRDM1,IGLV2-18,TRGV10	upregulated
GO:BP	inflammatory response	GO:0006954	2.63487e-07	6.57924	576	54	20	16909	IL6,CCL20,IL1A,IL1B,IL1RN,CXCL3,CXCL2,F3,ACOD1,PTX3,TNFAIP6,THBS1,FFAR2,GPR84,PTGS2,CXCL8,CCL7,CCL2,CXCL10,ADORA2A	upregulated
GO:BP	immune system process	GO:0002376	2.99228e-07	6.524	2388	227	91	16909	IL6,CCL20,IL1A,IL1B,IL1RN,FCGR3B,CSF3,CXCL3,FOLR3,CXCL2,ACOD1,PTX3,IGLV10-54,RETN,TNFAIP6,THBS1,EREG,ZNF683,FFAR2,GPR84,LRG1,CXCL8,CCL7,CCL2,CXCL10,ADORA2A,GSDMA,ITGAD,FCRL3,ICAM1,IL1R1,LRRC32,TRDV2,GZMB,DSP,IGHV1-69D,CLEC4E,RNF19B,LGALS9B,IGLV4-69,SERPINB9,SLAMF6,TRGV9,IL32,FCMR,LAG3,NFKBIA,IL1R2,ITGB8,CST7,FLT1,IGLV1-47,KLRC1,PRF1,IGLV8-61,CD79B,FCRL1,POU2AF1,CADM1,CXCL1,SH2D1B,IL18RAP,IGLV2-11…	upregulated
GO:BP	response to lipopolysaccharide	GO:0032496	4.13705e-07	6.38331	243	71	15	16909	IL6,IL1A,IL1B,CSF3,CXCL3,CXCL2,ACOD1,SOD2,GJB2,PTGS2,CXCL8,CCL2,CXCL10,IRAK2,ICAM1	upregulated
GO:BP	response to other organism	GO:0051707	6.0366e-07	6.21921	1038	160	45	16909	IL6,CCL20,IL1A,IL1B,CSF3,CXCL3,CXCL2,ACOD1,PTX3,SOD2,EREG,ZNF683,FFAR2,GJB2,LRG1,PTGS2,CXCL8,CCL7,CCL2,CXCL10,GSDMA,IRAK2,ICAM1,C15ORF48,MACROD2,TRDV2,GZMB,F2R,IGHV1-69D,CLEC4E,RNF19B,SERPINB9,SLAMF6,TRGV9,LAG3,NFKBIA,ITGB8,KLRC1,PRF1,FKBP5,POU2AF1,CADM1,CXCL1,SH2D1B,IL18RAP	upregulated
GO:BP	response to external biotic stimulus	GO:0043207	6.16598e-07	6.21	1038	160	45	16909	IL6,CCL20,IL1A,IL1B,CSF3,CXCL3,CXCL2,ACOD1,PTX3,SOD2,EREG,ZNF683,FFAR2,GJB2,LRG1,PTGS2,CXCL8,CCL7,CCL2,CXCL10,GSDMA,IRAK2,ICAM1,C15ORF48,MACROD2,TRDV2,GZMB,F2R,IGHV1-69D,CLEC4E,RNF19B,SERPINB9,SLAMF6,TRGV9,LAG3,NFKBIA,ITGB8,KLRC1,PRF1,FKBP5,POU2AF1,CADM1,CXCL1,SH2D1B,IL18RAP	upregulated
GO:MF	receptor ligand activity	GO:0048018	6.89287e-07	6.1616	194	61	16	16909	IL6,CCL20,IL1A,IL1B,IL1RN,CSF3,CXCL3,CXCL2,RETN,EREG,CXCL8,CCL7,CCL2,CXCL10,AREG,UTS2	upregulated
GO:MF	signaling receptor activator activity	GO:0030546	7.61492e-07	6.11833	199	70	17	16909	IL6,CCL20,IL1A,IL1B,IL1RN,CSF3,CXCL3,CXCL2,RETN,EREG,CXCL8,CCL7,CCL2,CXCL10,AREG,UTS2,EFNA5	upregulated
GO:BP	response to cytokine	GO:0034097	8.81122e-07	6.05496	904	51	21	16909	IL6,CCL20,IL1A,IL1B,IL1RN,CSF3,CXCL3,CXCL2,SERPINB2,F3,ACOD1,SOD2,TCL1A,THBS1,EREG,MSC,PTGS2,CXCL8,CCL7,CCL2,CXCL10	upregulated
WP	LTF danger signal response pathway	WP:WP4478	8.97783e-07	6.04683	14	4	3	16909	IL6,IL1A,IL1B	upregulated
WP	IL-18 signaling pathway	WP:WP4754	9.41943e-07	6.02598	211	49	10	16909	IL6,CCL20,IL1B,CXCL3,CXCL2,ACOD1,PTX3,PTGS2,CXCL8,CCL2	upregulated
GO:BP	response to molecule of bacterial origin	GO:0002237	1.05093e-06	5.97843	254	71	15	16909	IL6,IL1A,IL1B,CSF3,CXCL3,CXCL2,ACOD1,SOD2,GJB2,PTGS2,CXCL8,CCL2,CXCL10,IRAK2,ICAM1	upregulated
GO:BP	response to biotic stimulus	GO:0009607	1.36186e-06	5.86587	1068	160	45	16909	IL6,CCL20,IL1A,IL1B,CSF3,CXCL3,CXCL2,ACOD1,PTX3,SOD2,EREG,ZNF683,FFAR2,GJB2,LRG1,PTGS2,CXCL8,CCL7,CCL2,CXCL10,GSDMA,IRAK2,ICAM1,C15ORF48,MACROD2,TRDV2,GZMB,F2R,IGHV1-69D,CLEC4E,RNF19B,SERPINB9,SLAMF6,TRGV9,LAG3,NFKBIA,ITGB8,KLRC1,PRF1,FKBP5,POU2AF1,CADM1,CXCL1,SH2D1B,IL18RAP	upregulated
GO:BP	cellular response to interleukin-1	GO:0071347	1.41749e-06	5.84848	134	74	12	16909	IL6,CCL20,IL1A,IL1B,IL1RN,ACOD1,CXCL8,CCL7,CCL2,IRAK2,ICAM1,IL1R1	upregulated
GO:BP	response to bacterium	GO:0009617	2.04394e-06	5.68953	420	91	22	16909	IL6,CCL20,IL1A,IL1B,CSF3,CXCL3,CXCL2,ACOD1,SOD2,GJB2,LRG1,PTGS2,CXCL8,CCL2,CXCL10,GSDMA,IRAK2,ICAM1,C15ORF48,MACROD2,F2R,IGHV1-69D	upregulated
GO:BP	cellular response to lipopolysaccharide	GO:0071222	2.10291e-06	5.67718	153	71	12	16909	IL6,IL1A,IL1B,CSF3,CXCL3,CXCL2,ACOD1,CXCL8,CCL2,CXCL10,IRAK2,ICAM1	upregulated
KEGG	Amoebiasis	KEGG:05146	3.16768e-06	5.49926	71	157	10	16909	IL6,IL1B,CXCL3,CXCL2,CXCL8,IL1R1,LAMB3,SERPINB9,IL1R2,CXCL1	upregulated
WP	Hematopoietic Stem Cell Differentiation	WP:WP2849	3.23199e-06	5.49053	43	9	4	16909	IL6,IL1A,IL1B,CSF3	upregulated
KEGG	Graft-versus-host disease	KEGG:05332	3.66869e-06	5.43549	22	4	3	16909	IL6,IL1A,IL1B	upregulated
GO:BP	cellular response to molecule of bacterial origin	GO:0071219	4.59024e-06	5.33816	160	71	12	16909	IL6,IL1A,IL1B,CSF3,CXCL3,CXCL2,ACOD1,CXCL8,CCL2,CXCL10,IRAK2,ICAM1	upregulated
GO:MF	chemokine activity	GO:0008009	5.76921e-06	5.23888	19	51	7	16909	CCL20,CXCL3,CXCL2,CXCL8,CCL7,CCL2,CXCL10	upregulated
GO:BP	cytokine-mediated signaling pathway	GO:0019221	6.48425e-06	5.18814	593	51	17	16909	IL6,CCL20,IL1A,IL1B,IL1RN,CSF3,CXCL3,CXCL2,SERPINB2,F3,SOD2,EREG,PTGS2,CXCL8,CCL7,CCL2,CXCL10	upregulated
GO:BP	response to interleukin-1	GO:0070555	8.02573e-06	5.09552	152	74	12	16909	IL6,CCL20,IL1A,IL1B,IL1RN,ACOD1,CXCL8,CCL7,CCL2,IRAK2,ICAM1,IL1R1	upregulated
WP	SARS-CoV-2 Innate Immunity Evasion and Cell-specific immune response	WP:WP5039	8.37296e-06	5.07712	53	51	6	16909	IL6,CXCL3,CXCL2,CXCL8,CCL2,CXCL10	upregulated
KEGG	NF-kappa B signaling pathway	KEGG:04064	8.87196e-06	5.05198	81	221	11	16909	IL1B,CXCL3,CXCL2,PTGS2,CXCL8,ICAM1,IL1R1,NFKBIA,CXCL1,BCL2A1,TNFSF14	upregulated
KEGG	Legionellosis	KEGG:05134	1.07856e-05	4.96716	49	14	4	16909	IL6,IL1B,CXCL3,CXCL2	upregulated
KEGG	Hematopoietic cell lineage	KEGG:04640	1.09804e-05	4.95938	72	9	4	16909	IL6,IL1A,IL1B,CSF3	upregulated
GO:BP	response to external stimulus	GO:0009605	1.62174e-05	4.79002	1983	222	80	16909	IL6,CCL20,IL1A,IL1B,CSF3,CXCL3,KCNJ2,CXCL2,SERPINB2,F3,ACOD1,PTX3,SOD2,RETN,TNFAIP6,MFSD2A,THBS1,EREG,ZNF683,FFAR2,GPR84,GJB2,LRG1,PTGS2,CXCL8,CCL7,CCL2,CXCL10,ADORA2A,FOXD1,GSDMA,IRAK2,EFNA5,ICAM1,C15ORF48,IL1R1,MACROD2,TRDV2,GZMB,F2R,NTN4,IGHV1-69D,NT5E,CLEC4E,RNF19B,SERPINB9,SLAMF6,TRGV9,LAG3,NFKBIA,ITGB8,CST7,FLT1,IGLV1-47,KLRC1,PRF1,FKBP5,POU2AF1,CADM1,CXCL1,SH2D1B,IL18RAP,IGLV2-11,ALOX5AP,T…	upregulated
GO:BP	cellular response to biotic stimulus	GO:0071216	1.62752e-05	4.78847	182	71	12	16909	IL6,IL1A,IL1B,CSF3,CXCL3,CXCL2,ACOD1,CXCL8,CCL2,CXCL10,IRAK2,ICAM1	upregulated
GO:BP	biological process involved in interspecies interaction between organisms	GO:0044419	1.67009e-05	4.77726	1169	160	45	16909	IL6,CCL20,IL1A,IL1B,CSF3,CXCL3,CXCL2,ACOD1,PTX3,SOD2,EREG,ZNF683,FFAR2,GJB2,LRG1,PTGS2,CXCL8,CCL7,CCL2,CXCL10,GSDMA,IRAK2,ICAM1,C15ORF48,MACROD2,TRDV2,GZMB,F2R,IGHV1-69D,CLEC4E,RNF19B,SERPINB9,SLAMF6,TRGV9,LAG3,NFKBIA,ITGB8,KLRC1,PRF1,FKBP5,POU2AF1,CADM1,CXCL1,SH2D1B,IL18RAP	upregulated
GO:BP	natural killer cell mediated immunity	GO:0002228	1.74341e-05	4.7586	51	197	11	16909	GZMB,RNF19B,SERPINB9,SLAMF6,LAG3,KLRC1,CADM1,SH2D1B,IL18RAP,KLRD1,SLAMF7	upregulated
REAC	Cytokine Signaling in Immune system	REAC:R-HSA-1280215	1.77587e-05	4.75059	534	15	8	16909	IL6,CCL20,IL1A,IL1B,IL1RN,CSF3,CXCL2,SERPINB2	upregulated
KEGG	Inflammatory bowel disease	KEGG:05321	1.78373e-05	4.74867	43	4	3	16909	IL6,IL1A,IL1B	upregulated
KEGG	AGE-RAGE signaling pathway in diabetic complications	KEGG:04933	1.90136e-05	4.72094	79	71	7	16909	IL6,IL1A,IL1B,F3,CXCL8,CCL2,ICAM1	upregulated
GO:BP	lymphocyte mediated immunity	GO:0002449	2.04593e-05	4.68911	231	222	23	16909	IL6,IL1B,ICAM1,IL1R1,GZMB,IGHV1-69D,RNF19B,SERPINB9,SLAMF6,LAG3,IGLV1-47,KLRC1,PRF1,CADM1,SH2D1B,IL18RAP,IGLV2-11,IGLV2-8,SCART1,KLRD1,SLAMF7,NLRP3,CR2	upregulated
WP	IL1 and megakaryocytes in obesity	WP:WP2865	2.22044e-05	4.65356	20	85	5	16909	IL1B,CCL2,ICAM1,IL1R1,F2R	upregulated
GO:BP	response to lipid	GO:0033993	2.93088e-05	4.533	627	55	18	16909	IL6,IL1A,IL1B,IL1RN,CSF3,CXCL3,CXCL2,ACOD1,SOD2,THBS1,ZNF683,FFAR2,GJB2,PTGS2,CXCL8,CCL2,CXCL10,AREG	upregulated
REAC	Immune System	REAC:R-HSA-168256	2.96108e-05	4.52855	1559	27	15	16909	IL6,CCL20,IL1A,IL1B,IL1RN,FCGR3B,CSF3,FOLR3,CXCL2,SERPINB2,PTX3,RNF144B,SOD2,RETN,TNFAIP6	upregulated
KEGG	Pertussis	KEGG:05133	3.31354e-05	4.47971	61	4	3	16909	IL6,IL1A,IL1B	upregulated
GO:BP	regulation of immune system process	GO:0002682	4.35484e-05	4.36103	1213	227	55	16909	IL6,CCL20,IL1A,IL1B,FCGR3B,CSF3,ACOD1,THBS1,EREG,ZNF683,FFAR2,GPR84,CXCL8,CCL7,CCL2,CXCL10,ADORA2A,FCRL3,ICAM1,IL1R1,LRRC32,IGHV1-69D,CLEC4E,LGALS9B,SERPINB9,SLAMF6,LAG3,NFKBIA,CST7,IGLV1-47,KLRC1,CD79B,CADM1,SH2D1B,IL18RAP,IGLV2-11,LIF,IGLV2-8,PYHIN1,KLRD1,SLAMF7,HES1,EBI3,CLEC2D,CD3G,ADORA2B,GLI3,LILRB3,ORM2,ETS1,CD24,NLRP3,TNFSF14,CR2,GPR171	upregulated
WP	Sudden Infant Death Syndrome (SIDS) Susceptibility Pathways	WP:WP706	4.41054e-05	4.35551	97	7	4	16909	IL6,IL1A,IL1B,IL1RN	upregulated
WP	miRNAs involvement in the immune response in sepsis	WP:WP4329	5.68659e-05	4.24515	30	123	7	16909	IL6,IL1A,MIR155HG,CXCL8,ICAM1,GZMB,NFKBIA	upregulated
GO:BP	leukocyte chemotaxis	GO:0030595	6.15815e-05	4.21055	153	51	10	16909	IL6,CCL20,CXCL3,CXCL2,THBS1,FFAR2,CXCL8,CCL7,CCL2,CXCL10	upregulated
WP	Fibrin Complement Receptor 3 Signaling Pathway	WP:WP4136	6.83987e-05	4.16495	28	62	5	16909	IL6,CXCL3,CCL2,CXCL10,IRAK2	upregulated
KEGG	Tuberculosis	KEGG:05152	7.15557e-05	4.14536	134	8	4	16909	IL6,IL1A,IL1B,FCGR3B	upregulated
WP	Senescence and Autophagy in Cancer	WP:WP615	8.13179e-05	4.08981	92	47	6	16909	IL6,IL1A,IL1B,SERPINB2,THBS1,CXCL8	upregulated
GO:MF	chemokine receptor binding	GO:0042379	9.38766e-05	4.02744	29	51	7	16909	CCL20,CXCL3,CXCL2,CXCL8,CCL7,CCL2,CXCL10	upregulated
WP	T-Cell antigen Receptor (TCR) Signaling Pathway	WP:WP69	9.53713e-05	4.02058	83	4	3	16909	IL6,IL1A,IL1B	upregulated
WP	Folate Metabolism	WP:WP176	9.56529e-05	4.0193	43	71	6	16909	IL6,IL1B,FOLR3,SOD2,CCL2,ICAM1	upregulated
WP	Cells and Molecules involved in local acute inflammatory response	WP:WP4493	0.000103446	3.98529	13	71	4	16909	IL6,IL1A,CXCL8,ICAM1	upregulated
WP	Overview of nanoparticle effects	WP:WP3287	0.000110015	3.95855	13	64	4	16909	IL6,PTGS2,CXCL8,ITGAD	upregulated
REAC	Class A/1 (Rhodopsin-like receptors)	REAC:R-HSA-373076	0.000111186	3.95395	136	61	10	16909	CCL20,CXCL3,CXCL2,FFAR2,CXCL8,CCL7,CCL2,CXCL10,ADORA2A,UTS2	upregulated
KEGG	Antifolate resistance	KEGG:01523	0.000115606	3.93702	27	12	3	16909	IL6,IL1B,FOLR3	upregulated
GO:BP	acute-phase response	GO:0006953	0.000117594	3.92961	26	7	4	16909	IL6,IL1A,IL1B,IL1RN	upregulated
KEGG	Chemokine signaling pathway	KEGG:04062	0.000147017	3.83263	138	51	7	16909	CCL20,CXCL3,CXCL2,CXCL8,CCL7,CCL2,CXCL10	upregulated
REAC	Interleukin-4 and Interleukin-13 signaling	REAC:R-HSA-6785807	0.000172938	3.76211	79	71	7	16909	IL6,IL1A,IL1B,PTGS2,CXCL8,CCL2,ICAM1	upregulated
GO:BP	granulocyte chemotaxis	GO:0071621	0.000173584	3.76049	80	51	8	16909	CCL20,CXCL3,CXCL2,THBS1,CXCL8,CCL7,CCL2,CXCL10	upregulated
GO:BP	natural killer cell mediated cytotoxicity	GO:0042267	0.000188091	3.72563	48	197	10	16909	GZMB,RNF19B,SERPINB9,SLAMF6,LAG3,KLRC1,CADM1,IL18RAP,KLRD1,SLAMF7	upregulated
GO:BP	leukocyte activation	GO:0045321	0.000192021	3.71665	1025	222	45	16909	IL6,IL1A,IL1B,FCGR3B,FOLR3,PTX3,RETN,TNFAIP6,THBS1,ZNF683,GPR84,LRG1,CXCL8,CCL2,ADORA2A,FCRL3,ICAM1,LRRC32,DSP,IGHV1-69D,LGALS9B,SLAMF6,LAG3,ITGB8,CST7,KLRC1,PRF1,CD79B,FCRL1,POU2AF1,CXCL1,SH2D1B,IL18RAP,CLEC5A,SLAMF7,HES1,EBI3,CD3G,GLI3,LILRB3,ORM2,CD24,NLRP3,TNFSF14,CR2	upregulated
KEGG	Measles	KEGG:05162	0.000205864	3.68642	108	4	3	16909	IL6,IL1A,IL1B	upregulated
REAC	Peptide ligand-binding receptors	REAC:R-HSA-375276	0.000213074	3.67147	75	61	8	16909	CCL20,CXCL3,CXCL2,CXCL8,CCL7,CCL2,CXCL10,UTS2	upregulated
REAC	Immunoregulatory interactions between a Lymphoid and a non-Lymphoid cell	REAC:R-HSA-198933	0.000214524	3.66853	126	212	13	16909	ICAM1,SLAMF6,IGLV1-47,SIGLEC12,KLRC1,SH2D1B,IGLV2-11,IGLV2-8,KLRD1,SLAMF7,CLEC2D,CD3G,LILRB3	upregulated
WP	IL-10 Anti-inflammatory Signaling Pathway	WP:WP4495	0.000219772	3.65803	12	3	2	16909	IL6,IL1A	upregulated
GO:MF	growth factor receptor binding	GO:0070851	0.000238653	3.62223	89	9	5	16909	IL6,IL1A,IL1B,IL1RN,CSF3	upregulated
KEGG	Lipid and atherosclerosis	KEGG:05417	0.000245665	3.60966	160	49	7	16909	IL6,IL1B,CXCL3,CXCL2,SOD2,CXCL8,CCL2	upregulated
GO:BP	leukocyte mediated immunity	GO:0002443	0.000258265	3.58793	676	222	35	16909	IL6,IL1B,FCGR3B,FOLR3,PTX3,RETN,TNFAIP6,GPR84,LRG1,ICAM1,IL1R1,GZMB,DSP,IGHV1-69D,RNF19B,SERPINB9,SLAMF6,LAG3,IGLV1-47,KLRC1,PRF1,CADM1,CXCL1,SH2D1B,IL18RAP,IGLV2-11,IGLV2-8,CLEC5A,SCART1,KLRD1,SLAMF7,LILRB3,ORM2,NLRP3,CR2	upregulated
KEGG	Non-alcoholic fatty liver disease	KEGG:04932	0.000258995	3.58671	124	4	3	16909	IL6,IL1A,IL1B	upregulated
GO:BP	cell activation	GO:0001775	0.00028071	3.55174	1140	222	48	16909	IL6,IL1A,IL1B,FCGR3B,FOLR3,PTX3,RETN,TNFAIP6,THBS1,ZNF683,GPR84,LRG1,CXCL8,CCL2,CXCL10,ADORA2A,FCRL3,ICAM1,LRRC32,F2R,DSP,IGHV1-69D,LGALS9B,SLAMF6,LAG3,ITGB8,CST7,KLRC1,PRF1,ASTL,CD79B,FCRL1,POU2AF1,CXCL1,SH2D1B,IL18RAP,CLEC5A,SLAMF7,HES1,EBI3,CD3G,GLI3,LILRB3,ORM2,CD24,NLRP3,TNFSF14,CR2	upregulated
WP	Selenium Micronutrient Network	WP:WP15	0.000352964	3.45227	58	71	6	16909	IL6,IL1B,SOD2,PTGS2,CCL2,ICAM1	upregulated
GO:BP	chemokine-mediated signaling pathway	GO:0070098	0.000359842	3.44389	50	51	7	16909	CCL20,CXCL3,CXCL2,CXCL8,CCL7,CCL2,CXCL10	upregulated
KEGG	Influenza A	KEGG:05164	0.000370934	3.4307	121	4	3	16909	IL6,IL1A,IL1B	upregulated
KEGG	Leishmaniasis	KEGG:05140	0.000388826	3.41024	57	8	3	16909	IL1A,IL1B,FCGR3B	upregulated
GO:BP	leukocyte mediated cytotoxicity	GO:0001909	0.000395312	3.40306	82	197	12	16909	ICAM1,GZMB,RNF19B,SERPINB9,SLAMF6,LAG3,KLRC1,PRF1,CADM1,IL18RAP,KLRD1,SLAMF7	upregulated
GO:BP	immune effector process	GO:0002252	0.000430932	3.36559	843	222	40	16909	IL6,IL1B,FCGR3B,FOLR3,PTX3,RETN,TNFAIP6,ZNF683,FFAR2,GPR84,LRG1,FCRL3,ICAM1,IL1R1,GZMB,DSP,IGHV1-69D,RNF19B,SERPINB9,SLAMF6,LAG3,IGLV1-47,KLRC1,PRF1,POU2AF1,CADM1,CXCL1,SH2D1B,IL18RAP,IGLV2-11,IGLV2-8,CLEC5A,SCART1,KLRD1,SLAMF7,CD3G,LILRB3,ORM2,NLRP3,CR2	upregulated
WP	Vitamin B12 Metabolism	WP:WP1533	0.000440639	3.35592	29	71	5	16909	IL6,IL1B,SOD2,CCL2,ICAM1	upregulated
GO:BP	cell surface receptor signaling pathway	GO:0007166	0.000465532	3.33205	2150	229	80	16909	IL6,CCL20,IL1A,IL1B,IL1RN,FCGR3B,CSF3,CXCL3,CXCL2,SERPINB2,F3,ACOD1,SOD2,THBS1,EREG,ZNF683,FFAR2,LRG1,PTGS2,CXCL8,CCL7,CCL2,CXCL10,ADORA2A,AREG,FOXD1,IRAK2,ITGAD,FCRL3,EFNA5,ICAM1,IL1R1,FCRLA,LRRC32,SH2D2A,F2R,IGHV1-69D,NT5E,CLEC4E,ATP1A4,IL32,LAG3,NFKBIA,IL1R2,P2RY14,ITGB8,FLT1,IGLV1-47,KLRC1,G0S2,CD79B,FCRL1,ADGRG1,CXCL1,IL18RAP,IGLV2-11,BOK,LIF,ADAM12,IGLV2-8,FCRL6,KLRD1,IL17C,HTR3A,HES1,EBI3,…	upregulated
WP	Nonalcoholic fatty liver disease	WP:WP4396	0.000514494	3.28862	128	4	3	16909	IL6,IL1A,IL1B	upregulated
REAC	Interleukin-1 processing	REAC:R-HSA-448706	0.00052914	3.27643	7	4	2	16909	IL1A,IL1B	upregulated
WP	IL-1 signaling pathway	WP:WP195	0.000557457	3.25379	50	123	6	16909	IL1A,IL1B,CCL2,IRAK2,IL1R1,NFKBIA	upregulated
GO:BP	granulocyte migration	GO:0097530	0.000695533	3.15768	96	51	8	16909	CCL20,CXCL3,CXCL2,THBS1,CXCL8,CCL7,CCL2,CXCL10	upregulated
GO:BP	cellular response to chemokine	GO:1990869	0.00077323	3.11169	58	51	7	16909	CCL20,CXCL3,CXCL2,CXCL8,CCL7,CCL2,CXCL10	upregulated
GO:BP	response to chemokine	GO:1990868	0.00077323	3.11169	58	51	7	16909	CCL20,CXCL3,CXCL2,CXCL8,CCL7,CCL2,CXCL10	upregulated
GO:BP	positive regulation of vascular endothelial growth factor production	GO:0010575	0.000812394	3.09023	21	4	3	16909	IL6,IL1A,IL1B	upregulated
GO:BP	positive regulation of immune system process	GO:0002684	0.000836194	3.07769	770	286	45	16909	IL6,CCL20,IL1A,IL1B,ACOD1,THBS1,EREG,ZNF683,FFAR2,CXCL8,CCL7,CCL2,CXCL10,FCRL3,ICAM1,IL1R1,IGHV1-69D,CLEC4E,SLAMF6,LAG3,IGLV1-47,CD79B,CADM1,SH2D1B,IL18RAP,IGLV2-11,LIF,IGLV2-8,PYHIN1,KLRD1,HES1,EBI3,CD3G,GLI3,CD24,NLRP3,TNFSF14,CR2,ROR2,SPON2,SLA2,ITK,IL7R,EDN1,IGKV3-20	upregulated
GO:BP	myeloid leukocyte migration	GO:0097529	0.000858999	3.06601	145	51	9	16909	IL6,CCL20,CXCL3,CXCL2,THBS1,CXCL8,CCL7,CCL2,CXCL10	upregulated
GO:BP	response to organic substance	GO:0010033	0.000958009	3.01863	2358	63	33	16909	IL6,CCL20,IL1A,IL1B,IL1RN,CSF3,CXCL3,LCN8,CXCL2,SERPINB2,F3,ACOD1,SOD2,RETN,TCL1A,THBS1,EREG,ZNF683,FFAR2,MSC,GJB2,LRG1,PTGS2,CXCL8,CCL7,CCL2,CXCL10,ADORA2A,AREG,FOXD1,AQP9,IRAK2,ASIC1	upregulated
KEGG	NOD-like receptor signaling pathway	KEGG:04621	0.0010194	2.99165	135	14	4	16909	IL6,IL1B,CXCL3,CXCL2	upregulated
GO:BP	neutrophil chemotaxis	GO:0030593	0.00109893	2.95903	67	51	7	16909	CCL20,CXCL3,CXCL2,CXCL8,CCL7,CCL2,CXCL10	upregulated
GO:CC	intrinsic component of plasma membrane	GO:0031226	0.00112339	2.94947	907	255	56	16909	IL6,FCGR3B,KCNJ2,FOLR3,F3,MFSD2A,EREG,FFAR2,GPR84,GJB2,ADORA2A,AQP9,ASIC1,ITGAD,FCRL3,EFNA5,ICAM1,IL1R1,FCRLA,LRRC32,F2R,PLPP2,KCNG1,TRGV9,ATP1A4,NTNG2,ITGB8,FLT1,KLRC1,NMUR1,CD79B,FCRL1,ADGRG1,IL18RAP,CLEC5A,GPA33,FCRL6,LRFN3,KLRD1,PCDHGA10,HTR3A,CLEC2D,SHISA8,CD3G,ADORA2B,LILRB3,MDGA1,CD24,TNFSF15,LTK,PCDHGB6,ROR2,GRIK5,CCRL2,P2RX5,ADGRG5	upregulated
GO:BP	cellular response to lipid	GO:0071396	0.00119115	2.92404	422	51	13	16909	IL6,IL1A,IL1B,CSF3,CXCL3,CXCL2,ACOD1,ZNF683,FFAR2,GJB2,CXCL8,CCL2,CXCL10	upregulated
GO:BP	acute inflammatory response	GO:0002526	0.00120333	2.91962	72	46	7	16909	IL6,IL1A,IL1B,IL1RN,F3,FFAR2,PTGS2	upregulated
GO:BP	cell chemotaxis	GO:0060326	0.00121932	2.91388	203	51	10	16909	IL6,CCL20,CXCL3,CXCL2,THBS1,FFAR2,CXCL8,CCL7,CCL2,CXCL10	upregulated
GO:MF	interleukin-1 receptor binding	GO:0005149	0.00147347	2.83166	10	7	3	16909	IL1A,IL1B,IL1RN	upregulated
GO:BP	regulation of natural killer cell mediated immunity	GO:0002715	0.00152527	2.81665	33	188	8	16909	SERPINB9,SLAMF6,LAG3,KLRC1,CADM1,SH2D1B,IL18RAP,KLRD1	upregulated
KEGG	Prion disease	KEGG:05020	0.00156697	2.80494	206	4	3	16909	IL6,IL1A,IL1B	upregulated
WP	NAD Metabolism in Oncogene-Induced Senescence and Mitochondrial Dysfunction-Associated Senescence	WP:WP5046	0.00183563	2.73621	20	4	2	16909	IL6,IL1B	upregulated
KEGG	Osteoclast differentiation	KEGG:04380	0.0020473	2.68882	107	8	3	16909	IL1A,IL1B,FCGR3B	upregulated
REAC	GPCR ligand binding	REAC:R-HSA-500792	0.00231568	2.63532	183	61	10	16909	CCL20,CXCL3,CXCL2,FFAR2,CXCL8,CCL7,CCL2,CXCL10,ADORA2A,UTS2	upregulated
GO:BP	interleukin-1-mediated signaling pathway	GO:0070498	0.00242181	2.61586	91	7	4	16909	IL6,IL1A,IL1B,IL1RN	upregulated
KEGG	African trypanosomiasis	KEGG:05143	0.00251164	2.60004	25	4	2	16909	IL6,IL1B	upregulated
WP	RAS and Bradykinin pathways in COVID-19	WP:WP4969	0.00269918	2.56877	14	4	2	16909	IL1A,IL1B	upregulated
GO:BP	neutrophil migration	GO:1990266	0.00294958	2.53024	80	74	8	16909	CCL20,CXCL3,CXCL2,CXCL8,CCL7,CCL2,CXCL10,IL1R1	upregulated
KEGG	Type I diabetes mellitus	KEGG:04940	0.00310867	2.50743	24	4	2	16909	IL1A,IL1B	upregulated
REAC	Interleukin-1 signaling	REAC:R-HSA-9020702	0.00320501	2.49417	90	7	3	16909	IL1A,IL1B,IL1RN	upregulated
WP	Development and heterogeneity of the ILC family	WP:WP3893	0.00329674	2.48192	21	4	2	16909	IL6,IL1B	upregulated
KEGG	Alzheimer disease	KEGG:05010	0.00386389	2.41298	277	4	3	16909	IL6,IL1A,IL1B	upregulated
GO:BP	response to oxygen-containing compound	GO:1901700	0.00406559	2.39088	1197	71	24	16909	IL6,IL1A,IL1B,CSF3,CXCL3,CXCL2,ACOD1,SOD2,RETN,THBS1,EREG,ZNF683,FFAR2,GJB2,PTGS2,CXCL8,CCL7,CCL2,CXCL10,AREG,AQP9,IRAK2,EFNA5,ICAM1	upregulated
GO:BP	regulation of response to external stimulus	GO:0032101	0.00409685	2.38755	810	221	40	16909	IL6,IL1B,SERPINB2,F3,ACOD1,TNFAIP6,THBS1,EREG,FFAR2,GPR84,PTGS2,CXCL8,CCL7,CCL2,CXCL10,ADORA2A,IL1R1,F2R,NT5E,CLEC4E,SERPINB9,SLAMF6,LAG3,NFKBIA,CST7,IGLV1-47,KLRC1,CADM1,SH2D1B,IL18RAP,IGLV2-11,ALOX5AP,IGLV2-8,PYHIN1,KLRD1,CD3G,ADORA2B,ETS1,NLRP3,TNFSF14	upregulated
HP	Chronic atrophic gastritis	HP:0002582	0.00416484	2.3804	7	7	2	16909	IL1B,IL1RN	upregulated
HP	Chronic gastritis	HP:0005231	0.00416484	2.3804	7	7	2	16909	IL1B,IL1RN	upregulated
GO:BP	cellular response to organic substance	GO:0071310	0.00457432	2.33967	1939	51	25	16909	IL6,CCL20,IL1A,IL1B,IL1RN,CSF3,CXCL3,CXCL2,SERPINB2,F3,ACOD1,SOD2,TCL1A,THBS1,EREG,ZNF683,FFAR2,MSC,GJB2,LRG1,PTGS2,CXCL8,CCL7,CCL2,CXCL10	upregulated
GO:BP	cellular response to oxygen-containing compound	GO:1901701	0.0050739	2.29466	867	71	20	16909	IL6,IL1A,IL1B,CSF3,CXCL3,CXCL2,ACOD1,SOD2,ZNF683,FFAR2,GJB2,PTGS2,CXCL8,CCL7,CCL2,CXCL10,AQP9,IRAK2,EFNA5,ICAM1	upregulated
REAC	Purinergic signaling in leishmaniasis infection	REAC:R-HSA-9660826	0.00520923	2.28323	23	4	2	16909	IL1A,IL1B	upregulated
REAC	Cell recruitment (pro-inflammatory response)	REAC:R-HSA-9664424	0.00520923	2.28323	23	4	2	16909	IL1A,IL1B	upregulated
KEGG	Coronavirus disease - COVID-19	KEGG:05171	0.00625099	2.20405	169	51	6	16909	IL6,IL1B,CSF3,CXCL8,CCL2,CXCL10	upregulated
GO:BP	tube development	GO:0035295	0.00724715	2.13983	684	57	17	16909	IL6,IL1A,IL1B,F3,DNAAF1,TBX3,THBS1,EREG,GJB2,LRG1,PTGS2,CXCL8,CCL2,CXCL10,AREG,FOXD1,ADAMTS2	upregulated
WP	Platelet-mediated interactions with vascular and circulating cells	WP:WP4462	0.00734085	2.13425	12	71	3	16909	IL1B,CCL2,ICAM1	upregulated
KEGG	Cytosolic DNA-sensing pathway	KEGG:04623	0.00752343	2.12358	42	4	2	16909	IL6,IL1B	upregulated
GO:BP	regulation of vascular endothelial growth factor production	GO:0010574	0.00764158	2.11682	25	4	3	16909	IL6,IL1A,IL1B	upregulated
GO:BP	positive regulation of leukocyte migration	GO:0002687	0.0076869	2.11425	97	74	8	16909	IL6,CCL20,THBS1,CXCL8,CCL7,CXCL10,ICAM1,IL1R1	upregulated
REAC	Interleukin-1 family signaling	REAC:R-HSA-446652	0.00818742	2.08685	112	7	3	16909	IL1A,IL1B,IL1RN	upregulated
KEGG	Pathways of neurodegeneration - multiple diseases	KEGG:05022	0.00821744	2.08526	351	4	3	16909	IL6,IL1A,IL1B	upregulated
KEGG	PI3K-Akt signaling pathway	KEGG:04151	0.00867556	2.0617	237	88	9	16909	IL6,CSF3,TCL1A,THBS1,EREG,AREG,EFNA5,F2R,LAMB3	upregulated
GO:BP	vascular endothelial growth factor production	GO:0010573	0.00936457	2.02851	27	4	3	16909	IL6,IL1A,IL1B	upregulated
GO:MF	signaling receptor binding	GO:0005102	0.00939015	2.02733	863	226	46	16909	IL6,CCL20,IL1A,IL1B,IL1RN,CSF3,CXCL3,CXCL2,RETN,THBS1,EREG,LRG1,CXCL8,CCL7,CCL2,CXCL10,ADORA2A,AREG,UTS2,EFNA5,ICAM1,IL1R1,F2R,IGHV1-69D,FIBCD1,NSG1,TRGV9,IL32,LAG3,ITGB8,CADM1,CXCL1,BOK,LIF,FCRL6,FBLN5,KLRD1,IL17C,THNSL2,EBI3,CLEC2D,CD3G,S100B,TNFSF14,LDLRAP1,TNFSF15	upregulated
REAC	Leishmania infection	REAC:R-HSA-9658195	0.0101304	1.99437	196	4	3	16909	IL6,IL1A,IL1B	upregulated
GO:MF	CXCR chemokine receptor binding	GO:0045236	0.0108847	1.96318	12	51	4	16909	CXCL3,CXCL2,CXCL8,CXCL10	upregulated
WP	Glucocorticoid Receptor Pathway	WP:WP2880	0.0117242	1.93092	55	168	6	16909	CCL20,PTGS2,CCL2,GPR153,SERPINB9,ALOX5AP	upregulated
WP	Resistin as a regulator of inflammation	WP:WP4481	0.0147086	1.83243	28	123	4	16909	IL6,RETN,CXCL8,NFKBIA	upregulated
KEGG	Kaposi sarcoma-associated herpesvirus infection	KEGG:05167	0.015071	1.82186	154	71	6	16909	IL6,CXCL3,CXCL2,PTGS2,CXCL8,ICAM1	upregulated
GO:BP	regulation of natural killer cell mediated cytotoxicity	GO:0042269	0.0153377	1.81424	30	188	7	16909	SERPINB9,SLAMF6,LAG3,KLRC1,CADM1,IL18RAP,KLRD1	upregulated
GO:BP	positive regulation of response to external stimulus	GO:0032103	0.0157445	1.80287	357	51	11	16909	IL6,IL1B,F3,ACOD1,THBS1,EREG,FFAR2,PTGS2,CXCL8,CCL7,CXCL10	upregulated
GO:BP	tube morphogenesis	GO:0035239	0.0157869	1.8017	556	56	15	16909	IL6,IL1A,IL1B,F3,DNAAF1,TBX3,THBS1,EREG,LRG1,PTGS2,CXCL8,CCL2,CXCL10,AREG,FOXD1	upregulated
GO:BP	regulation of leukocyte migration	GO:0002685	0.017633	1.75367	148	74	9	16909	IL6,CCL20,THBS1,CXCL8,CCL7,CCL2,CXCL10,ICAM1,IL1R1	upregulated
WP	Cytosolic DNA-sensing pathway	WP:WP4655	0.0178931	1.74731	53	4	2	16909	IL6,IL1B	upregulated
KEGG	Chagas disease	KEGG:05142	0.0196848	1.70587	81	49	4	16909	IL6,IL1B,CXCL8,CCL2	upregulated
KEGG	Toll-like receptor signaling pathway	KEGG:04620	0.0204288	1.68976	71	4	2	16909	IL6,IL1B	upregulated
GO:BP	positive regulation of immature T cell proliferation in thymus	GO:0033092	0.0209816	1.67816	3	4	2	16909	IL1A,IL1B	upregulated
KEGG	C-type lectin receptor signaling pathway	KEGG:04625	0.0212384	1.67288	88	4	2	16909	IL6,IL1B	upregulated
KEGG	Th17 cell differentiation	KEGG:04659	0.0212384	1.67288	84	4	2	16909	IL6,IL1B	upregulated
GO:BP	regulation of defense response	GO:0031347	0.021408	1.66942	587	218	31	16909	IL6,IL1B,ACOD1,TNFAIP6,EREG,FFAR2,GPR84,PTGS2,ADORA2A,IL1R1,NT5E,CLEC4E,SERPINB9,SLAMF6,LAG3,NFKBIA,CST7,IGLV1-47,KLRC1,CADM1,SH2D1B,IL18RAP,IGLV2-11,ALOX5AP,IGLV2-8,PYHIN1,KLRD1,CD3G,ADORA2B,ETS1,NLRP3	upregulated
WP	STING pathway in Kawasaki-like disease and COVID-19	WP:WP4961	0.0214929	1.6677	18	218	4	16909	IL1B,F3,NFKBIA,NLRP3	upregulated
WP	Netrin-UNC5B signaling Pathway	WP:WP4747	0.0232687	1.63323	43	87	4	16909	IL1A,CCL2,ICAM1,NTN4	upregulated
KEGG	Cellular senescence	KEGG:04218	0.0240178	1.61947	136	3	2	16909	IL6,IL1A	upregulated
WP	Allograft Rejection	WP:WP2328	0.025331	1.59635	52	4	2	16909	IL1A,IL1B	upregulated
HP	Gastritis	HP:0005263	0.0269192	1.56994	15	7	2	16909	IL1B,IL1RN	upregulated
GO:BP	regulation of interleukin-1-mediated signaling pathway	GO:2000659	0.0288743	1.53949	8	125	4	16909	IL6,IL1RN,IL1R1,IL1R2	upregulated
WP	Regulation of toll-like receptor signaling pathway	WP:WP1449	0.0300034	1.52283	105	62	5	16909	IL6,IL1B,CXCL8,CXCL10,IRAK2	upregulated
WP	Purinergic signaling	WP:WP4900	0.0312957	1.50452	22	272	5	16909	ADORA2A,P2RY14,ADORA2B,P2RX5,GNAO1	upregulated
GO:BP	positive regulation of immature T cell proliferation	GO:0033091	0.0314699	1.5021	4	4	2	16909	IL1A,IL1B	upregulated
KEGG	Fluid shear stress and atherosclerosis	KEGG:05418	0.0328825	1.48304	110	74	5	16909	IL1A,IL1B,CCL2,ICAM1,IL1R1	upregulated
GO:BP	positive regulation of interleukin-6 production	GO:0032755	0.0331433	1.4796	69	4	3	16909	IL6,IL1A,IL1B	upregulated
WP	Blood Clotting Cascade	WP:WP272	0.0333232	1.47725	9	16	2	16909	SERPINB2,F3	upregulated
WP	Toll-like Receptor Signaling Pathway	WP:WP75	0.0353974	1.45103	73	4	2	16909	IL6,IL1B	upregulated
KEGG	Yersinia infection	KEGG:05135	0.0363098	1.43998	124	4	2	16909	IL6,IL1B	upregulated
WP	Oligodendrocyte specification and differentiation, leading to Myelin Components for CNS	WP:WP4304	0.0372265	1.42915	14	167	4	16909	IL1B,CXCL2,CXCL1,LIF	upregulated
GO:BP	regulation of immune effector process	GO:0002697	0.0380492	1.41965	299	222	20	16909	IL6,IL1B,ZNF683,FFAR2,FCRL3,ICAM1,IL1R1,SERPINB9,SLAMF6,LAG3,IGLV1-47,KLRC1,CADM1,SH2D1B,IL18RAP,IGLV2-11,IGLV2-8,KLRD1,NLRP3,CR2	upregulated
GO:BP	vasculature development	GO:0001944	0.0387814	1.41138	480	51	13	16909	IL6,IL1A,IL1B,F3,SOD2,TBX3,THBS1,EREG,LRG1,PTGS2,CXCL8,CCL2,CXCL10	upregulated
GO:BP	positive regulation of cell migration	GO:0030335	0.0392023	1.40669	384	51	11	16909	IL6,CCL20,IL1B,F3,SOD2,TNFAIP6,THBS1,PTGS2,CXCL8,CCL7,CXCL10	upregulated
CORUM	ETS2-ETS1 complex	CORUM:2790	0.0399842	1.39811	2	265	2	16909	ETS1,ETS2	upregulated
KEGG	Human cytomegalovirus infection	KEGG:05163	0.041112	1.38603	165	74	6	16909	IL6,IL1B,PTGS2,CXCL8,CCL2,IL1R1	upregulated
GO:BP	positive regulation of natural killer cell mediated immunity	GO:0002717	0.0414708	1.38226	21	188	6	16909	SLAMF6,LAG3,CADM1,SH2D1B,IL18RAP,KLRD1	upregulated
KEGG	Natural killer cell mediated cytotoxicity	KEGG:04650	0.042921	1.36733	83	188	7	16909	FCGR3B,ICAM1,GZMB,KLRC1,PRF1,SH2D1B,KLRD1	upregulated
GO:BP	regulation of lymphocyte mediated immunity	GO:0002706	0.0429296	1.36724	125	218	12	16909	IL6,IL1B,IL1R1,SERPINB9,SLAMF6,LAG3,KLRC1,CADM1,SH2D1B,IL18RAP,KLRD1,NLRP3	upregulated
GO:BP	regulation of cellular component movement	GO:0051270	0.0433021	1.36349	720	51	15	16909	IL6,CCL20,IL1B,KCNJ2,F3,DNAAF1,SOD2,TNFAIP6,THBS1,EREG,PTGS2,CXCL8,CCL7,CCL2,CXCL10	upregulated
GO:CC	external side of plasma membrane	GO:0009897	0.0442168	1.35441	227	295	23	16909	FOLR3,F3,THBS1,CXCL10,EFNA5,ICAM1,IL1R1,IGHV1-69D,NT5E,TRDC,TRGV9,LAG3,CD79B,SCART1,FCRL6,EBI3,CLEC2D,CD3G,CD24,CCRL2,MSR1,IL7R,TRGV10	upregulated
GO:BP	positive regulation of T cell proliferation	GO:0042102	0.0450063	1.34673	75	4	3	16909	IL6,IL1A,IL1B	upregulated
KEGG	Epithelial cell signaling in Helicobacter pylori infection	KEGG:05120	0.0458981	1.33821	57	157	5	16909	CXCL3,CXCL2,CXCL8,NFKBIA,CXCL1	upregulated
GO:BP	purinergic nucleotide receptor signaling pathway	GO:0035590	0.0465093	1.33246	37	252	8	16909	IL1B,ADORA2A,NT5E,P2RY14,ADORA2B,NLRP3,GPR171,P2RX5	upregulated
KEGG	Necroptosis	KEGG:04217	0.0495923	1.30459	113	4	2	16909	IL1A,IL1B	upregulated

## Sheet: S7 rMPE-Tol v aMPE-Tol
Comparing aMPE and rMPE results using Tol as baseline correction
ID	Pvalue_aMPE v Tol	logFC_aMPE v Tol	Pvalue_rMPE v Tol	logFC_rMPE v Tol	direction	signficance
IGHA2	9.0345e-38	-9.00904	1.47008e-113	-9.72274	both_down	sig_both_down
SERPING1	2.68518e-26	3.05592	4.12469e-07	-1.31768	opposite	sig_opposite
CCL2	1.65877e-17	2.54272	8.0912e-24	2.36318	both_up	sig_both_up
MRPL45	1.06883e-13	4.68685	8.41417e-08	3.11058	both_up	sig_both_up
IGKV1D-17	2.0112e-12	-9.22877	1.37517e-20	-4.54075	both_down	sig_both_down
HLA-DQB1	1.07448e-11	-3.06995	0.000949571	-1.02258	both_down	sig_both_down
ANKRD22	3.85092e-10	2.7423	2.887e-06	-1.82762	opposite	sig_opposite
PTGS2	4.6172e-10	-2.65104	0.000415867	-1.02895	both_down	sig_both_down
HBA2	7.29954e-10	-2.61221	2.6071e-09	1.49406	opposite	sig_opposite
HLA-A	7.89438e-10	-3.06737	4.70577e-08	1.56436	opposite	sig_opposite
SLC4A1	7.89438e-10	-4.43257	4.60407e-13	-2.77644	both_down	sig_both_down
IFITM3	8.30465e-10	1.995	0.000213892	-1.07292	opposite	sig_opposite
TMEM176B	1.37355e-09	-2.51922	5.89978e-06	-1.20661	both_down	sig_both_down
TMEM176A	3.46549e-08	-2.39336	0.000430042	-1.03792	both_down	sig_both_down
IFIT3	6.70476e-07	1.72066	0.0270354	-0.788845	opposite	sig_opposite
IL1A	8.77302e-07	-2.84503	3.49189e-05	-1.43082	both_down	sig_both_down
SERPINE1	2.03525e-06	2.15827	0.0851764	-0.937705	opposite	sig_opposite
IGLC3	6.80163e-06	-1.9443	0.00488023	-0.879558	both_down	sig_both_down
IGKV2-29	1.22148e-05	-3.38378	2.05171e-07	-2.19212	both_down	sig_both_down
LILRA2	2.66339e-05	-4.38801	9.82551e-21	-6.06881	both_down	sig_both_down
CTSL	5.11381e-05	1.46378	2.18799e-10	1.5578	both_up	sig_both_up
SELENBP1	5.11381e-05	-3.71822	1.62118e-08	-2.68949	both_down	sig_both_down
HBD	8.12095e-05	-3.90216	1.08558e-07	-2.67789	both_down	sig_both_down
MET	0.000172518	2.16692	6.8137e-22	3.68256	both_up	sig_both_up
CXCL10	0.000173482	1.97055	7.63614e-10	-2.46577	opposite	sig_opposite
AHSP	0.000267154	-4.13991	6.68705e-05	-2.25914	both_down	sig_both_down
CA1	0.000278977	-3.22281	2.60501e-06	-2.21922	both_down	sig_both_down
TNFRSF17	0.000475342	-3.13974	0.00465233	-1.54304	both_down	sig_both_down
MMP19	0.000490989	1.87149	4.68928e-05	1.5963	both_up	sig_both_up
AL450998.1	0.000566118	1.33473	0.0092742	0.840396	both_up	sig_both_up
SPRY2	0.000680635	1.53417	0.0338892	0.880293	both_up	sig_both_up
SLC1A7	0.000933968	-2.3753	0.000467956	-1.48115	both_down	sig_both_down
AC092683.1	0.00113534	-2.48902	0.0741094	-1.05497	both_down	sig_both_down
JCHAIN	0.0012583	-1.50555	4.06518e-08	-1.4065	both_down	sig_both_down
IGKV1D-13	0.00130065	-3.64752	1.69057e-05	-2.45716	both_down	sig_both_down
IGKV4-1	0.00308989	-1.53029	0.000298037	-1.10609	both_down	sig_both_down
IGLV3-10	0.00308989	-2.52357	0.000189316	-1.75142	both_down	sig_both_down
RBKS	0.00308989	-1.76433	0.00872607	-1.02528	both_down	sig_both_down
RTN1	0.00308989	-1.57923	0.0748397	-0.762188	both_down	sig_both_down
TRGV9	0.00330302	-2.0208	0.00125471	-1.31297	both_down	sig_both_down
LINC02520	0.00359923	-2.72221	0.0754893	-1.2166	both_down	sig_both_down
HEY1	0.00430981	1.97777	2.21167e-06	2.14835	both_up	sig_both_up
KCNJ2	0.00512423	-2.12503	0.00730251	-1.25137	both_down	sig_both_down
AC023157.1	0.0052048	1.64811	6.68705e-05	-1.66772	opposite	sig_opposite
IGKV1-5	0.0064198	-1.48661	0.000874383	-1.07338	both_down	sig_both_down
HLA-DQA1	0.00673498	-1.4968	0.000612509	-1.10237	both_down	sig_both_down
IGKV1-12	0.00785376	-2.25349	9.85696e-05	-1.78318	both_down	sig_both_down
GTF2H2B	0.0110554	2.00304	0.0241355	1.47785	both_up	sig_both_up
IGKC	0.014728	-1.27363	0.00601434	-0.887898	both_down	sig_both_down
IGLV3-21	0.015404	-1.63618	0.00957526	-1.08706	both_down	sig_both_down
SIGLEC1	0.0216346	1.03847	0.000879495	-0.971956	opposite	sig_opposite
IGLON5	0.0250781	1.81559	0.0223789	1.42591	both_up	sig_both_up
PHLDA1	0.0275693	1.01646	5.3803e-15	1.86242	both_up	sig_both_up
AP001189.1	0.0293167	1.12492	0.0818861	0.762946	both_up	sig_both_up
FOLR3	0.0332211	-1.32447	0.0199407	-0.908749	both_down	sig_both_down
SDC2	0.0366049	1.13793	2.51742e-09	1.72395	both_up	sig_both_up
ANKRD34B	0.0387334	-2.45211	0.00955686	-1.67306	both_down	sig_both_down
APOBEC3B	0.0390478	-1.52591	4.17313e-05	-1.51593	both_down	sig_both_down
HS3ST1	0.0450685	1.43516	7.91467e-05	1.64787	both_up	sig_both_up
IGLC2	0.0453945	-1.10097	0.00687924	-0.860995	both_down	sig_both_down
MZB1	0.0473883	-1.27795	0.0974049	-0.779126	both_down	sig_both_down

## Sheet: S8 rSJS-Tol v rMPE-Tol 
Comparing rSJS and rMPE results using Tolerant as baseline correction
ID	Pvalue_rSJS v Tol	logFC_rSJS v Tol	Pvalue_rMPE v Tol	logFC_rMPE v Tol	direction	signficance
IL6	6.29096e-47	3.63169	1.10688e-12	1.86231	both_up	sig_both_up
HLA-A	4.6547e-41	-3.57311	4.70577e-08	1.56436	opposite	sig_opposite
CCL20	5.34901e-36	3.41539	0.000556207	-1.21984	opposite	sig_opposite
TEX45	4.46166e-35	-3.82253	0.000957486	-1.27534	both_down	sig_both_down
IL1A	7.92093e-35	3.43009	3.49189e-05	-1.43082	opposite	sig_opposite
MTND1P23	1.13254e-30	2.70522	3.04101e-51	3.69803	both_up	sig_both_up
HIST1H1E	1.25048e-22	-3.63581	1.58369e-19	-3.73711	both_down	sig_both_down
AC010980.1	2.88817e-19	4.5522	6.59705e-07	2.91659	both_up	sig_both_up
CXCL3	3.36453e-17	1.96387	4.63104e-27	2.57789	both_up	sig_both_up
ARSI	2.08611e-16	-3.61313	0.0871898	1.11538	opposite	sig_opposite
KCNJ2	4.83622e-15	2.56626	0.00730251	-1.25137	opposite	sig_opposite
FOLR3	2.01327e-14	2.00682	0.0199407	-0.908749	opposite	sig_opposite
LCN8	2.70821e-14	3.32564	3.42613e-05	2.13508	both_up	sig_both_up
CXCL2	1.41454e-13	1.71733	2.33118e-17	2.01592	both_up	sig_both_up
SERPINB2	1.50727e-13	1.71688	3.40161e-71	4.36584	both_up	sig_both_up
F3	2.86441e-13	2.16606	2.36252e-08	1.79286	both_up	sig_both_up
HBA2	2.86441e-13	-1.67668	2.6071e-09	1.49406	opposite	sig_opposite
CT75	7.18759e-13	3.26316	0.0637045	1.41056	both_up	sig_both_up
HIST1H1C	5.72042e-11	-1.69066	2.27416e-06	-1.4027	both_down	sig_both_down
RASD2	1.30963e-10	-2.07641	0.0507013	-0.997292	both_down	sig_both_down
SLC4A1	2.2855e-10	-2.2175	4.60407e-13	-2.77644	both_down	sig_both_down
HIST1H1D	2.2855e-10	-2.9206	1.96446e-10	-3.41789	both_down	sig_both_down
FUT3	1.39692e-09	-3.42069	0.00119157	1.75548	opposite	sig_opposite
MFSD2A	1.66893e-09	1.59505	0.00218614	1.02339	both_up	sig_both_up
CDCP1	8.35699e-09	1.82533	0.000527492	1.31241	both_up	sig_both_up
EREG	3.79727e-08	1.32608	0.0255178	0.770692	both_up	sig_both_up
LINC00200	7.13946e-07	2.239	0.0114035	1.51913	both_up	sig_both_up
AHSP	8.55604e-07	-2.37653	6.68705e-05	-2.25914	both_down	sig_both_down
JAG1	1.19714e-06	-1.38229	0.0980032	-0.787989	both_down	sig_both_down
IGKV1D-17	1.6083e-06	-2.01138	1.37517e-20	-4.54075	both_down	sig_both_down
GJB2	1.73676e-06	2.10056	0.00127868	1.6732	both_up	sig_both_up
PTGS2	2.22654e-06	1.1807	0.000415867	-1.02895	opposite	sig_opposite
SERPINE1	3.31086e-06	-1.56825	0.0851764	-0.937705	both_down	sig_both_down
CXCL8	3.4672e-06	1.19124	3.30858e-08	1.44357	both_up	sig_both_up
CCL7	4.2285e-06	1.24202	5.24344e-41	3.44836	both_up	sig_both_up
CCL2	5.00088e-06	1.13424	8.0912e-24	2.36318	both_up	sig_both_up
CXCL10	7.03596e-06	1.63355	7.63614e-10	-2.46577	opposite	sig_opposite
HBD	2.46767e-05	-1.93853	1.08558e-07	-2.67789	both_down	sig_both_down
MRPL45	2.58697e-05	2.51207	8.41417e-08	3.11058	both_up	sig_both_up
SMAD6	2.59727e-05	-1.68976	0.0707086	-1.11793	both_down	sig_both_down
SELENBP1	3.50522e-05	-1.82927	1.62118e-08	-2.68949	both_down	sig_both_down
AC004130.1	3.95809e-05	2.13013	0.00459869	1.7944	both_up	sig_both_up
UTS2	4.60707e-05	1.43721	5.33297e-21	-3.52392	opposite	sig_opposite
ITGAD	4.62438e-05	1.78549	6.21385e-08	2.34673	both_up	sig_both_up
TRGC1	5.94091e-05	1.05418	0.0052321	-0.905244	opposite	sig_opposite
PHF1	5.94091e-05	-1.70953	0.00107863	1.5301	opposite	sig_opposite
APOBEC3B	8.4509e-05	-1.32956	4.17313e-05	-1.51593	both_down	sig_both_down
TMEM176B	0.000171933	-0.9627	5.89978e-06	-1.20661	both_down	sig_both_down
PMP22	0.000199386	-1.5062	0.0256151	-1.21309	both_down	sig_both_down
IL1R1	0.000208512	1.06604	4.28623e-10	1.69686	both_up	sig_both_up
CAMK2A	0.000238376	-2.20674	3.30858e-08	2.64396	opposite	sig_opposite
AP005018.2	0.000317968	1.71141	0.0341026	-1.53163	opposite	sig_opposite
SIGLEC1	0.000354906	-0.928895	0.000879495	-0.971956	both_down	sig_both_down
PARD6G	0.000356696	1.5925	0.00596161	1.44994	both_up	sig_both_up
LRRC32	0.000480826	1.18688	0.00596665	1.09836	both_up	sig_both_up
TRDV2	0.00053812	1.2998	5.40031e-19	-3.40102	opposite	sig_opposite
KLF4	0.000741774	-0.911877	0.00872607	-0.86053	both_down	sig_both_down
IFIT3	0.000870235	-0.910535	0.0270354	-0.788845	both_down	sig_both_down
NTN4	0.0011669	1.44478	0.0247095	-1.35578	opposite	sig_opposite
LAMB3	0.00135054	1.02477	0.00204349	1.07659	both_up	sig_both_up
MMP19	0.00187625	1.23525	4.68928e-05	1.5963	both_up	sig_both_up
FIBCD1	0.00192778	1.67029	0.00982086	1.61687	both_up	sig_both_up
TRDC	0.00195997	0.902503	0.000874383	-1.03988	opposite	sig_opposite
LINC01291	0.00317542	1.2262	0.0303946	1.11654	both_up	sig_both_up
RPS9	0.00355703	-1.40183	0.000527492	1.63338	opposite	sig_opposite
TRGV9	0.00384992	1.09249	0.00125471	-1.31297	opposite	sig_opposite
VEGFA	0.0055122	-0.781855	4.01256e-12	-1.71875	both_down	sig_both_down
ANKRD34B	0.00572411	-1.5015	0.00955686	-1.67306	both_down	sig_both_down
ITGB8	0.00576693	1.4145	4.20031e-06	2.16026	both_up	sig_both_up
IGLV3-21	0.00590734	-1.0005	0.00957526	-1.08706	both_down	sig_both_down
MAFA	0.00591681	1.30032	0.0130696	1.34274	both_up	sig_both_up
PAX8-AS1	0.0090865	0.87539	0.000794645	1.1209	both_up	sig_both_up
TMEM176A	0.00989402	-0.761115	0.000430042	-1.03792	both_down	sig_both_down
CXCL1	0.0128238	0.778787	2.62242e-20	2.31297	both_up	sig_both_up
HBEGF	0.0131382	-0.730811	0.0110027	-0.837384	both_down	sig_both_down
OSR2	0.0139184	1.29579	0.00955686	-1.67647	opposite	sig_opposite
SERPING1	0.0142611	-0.71761	4.12469e-07	-1.31768	both_down	sig_both_down
NRG1	0.014268	-0.844857	0.0256588	-0.90893	both_down	sig_both_down
GPR15	0.0144986	-0.88829	0.0463695	-0.906518	both_down	sig_both_down
MRC1	0.0167059	-1.10892	0.0756357	-1.09577	both_down	sig_both_down
CLEC5A	0.0186527	0.838632	0.00017433	1.24432	both_up	sig_both_up
AC105046.1	0.019994	0.969667	0.00526881	1.19872	both_up	sig_both_up
IQSEC3	0.0227761	1.16206	0.000315554	1.70453	both_up	sig_both_up
CA1	0.0238448	-1.15468	2.60501e-06	-2.21922	both_down	sig_both_down
THNSL2	0.0285457	1.05738	0.00161795	-1.56095	opposite	sig_opposite
AC020916.1	0.0307741	-0.660474	0.00060047	-0.992261	both_down	sig_both_down
CD24	0.0356178	0.898359	0.00955686	-1.17185	opposite	sig_opposite
LILRB1	0.0366217	1.02889	5.26925e-07	-2.22679	opposite	sig_opposite
SMAD7	0.0400701	-0.644034	0.00365177	-0.900156	both_down	sig_both_down
FOSB	0.0422679	-0.659503	0.00815742	-0.877308	both_down	sig_both_down
ANKRD22	0.0466048	-0.898256	2.887e-06	-1.82762	both_down	sig_both_down
